# Supplementary material for: Open banking: A bibliometric analysis-driven definition
Source: PLoS One. 2022 Oct 3;17(10):e0275496. doi: 10.1371/journal.pone.0275496 (PMC9529117; doi:10.1371/journal.pone.0275496)
Supplement: S1 File — (TXT) [file pone.0275496.s003.txt]

id	label	x	y	cluster	weight<Links>	weight<Total link strength>	weight<Occurrences>	score<Avg. pub. year>
1	ability	-0.6716	0.0104	2	202	637	13	2019.6154
2	access	0.2965	-0.5913	4	314	2611	72	2018.8056
3	account	0.4341	-0.4866	4	243	1265	33	2018.1515
4	account information	0.9047	-0.4076	4	96	194	5	2019
5	action	0.2013	-0.5783	2	165	318	8	2019.625
6	activity	-0.8136	0.2632	3	213	761	18	2019.6111
7	actor	0.7437	0.5216	4	171	730	16	2019.5625
8	addition	-0.5543	0.176	3	146	353	9	2017.1111
9	adoption	0.0199	-0.3475	2	250	1945	37	2019.2432
10	advantage	-0.7618	-0.2845	3	205	914	23	2017.913
11	aisp	0.4415	-0.8945	4	76	194	6	2019.8333
12	algorithm	0.8267	0.011	2	90	227	7	2019
13	amazon	0.7979	0.266	1	84	188	5	2018.8
14	analysis	-0.0871	0.903	3	301	2314	47	2019.6596
15	api	0.7121	0.0807	1	297	3586	105	2018.619
16	application	0.2779	0.6477	1	262	1594	38	2019.4737
17	approach	0.2496	0.0464	1	280	2106	49	2018.7755
18	architecture	0.9229	0.2033	1	127	391	12	2019.4167
19	area	-0.3012	0.9154	3	234	1159	24	2019.6667
20	artificial intelligence	-0.4554	0.7575	3	183	519	11	2020
21	aspect	-0.6233	-0.24	2	209	722	15	2019.7333
22	attention	-0.2486	-0.1645	2	195	612	13	2019.9231
23	australia	0.2914	-0.8224	2	176	757	21	2019.9048
24	author	-0.4848	0.3786	3	183	551	10	2019.4
25	availability	-0.1786	-0.8417	4	70	122	5	2019
26	bank	0.1483	0.3778	1	357	12305	331	2018.9849
27	bank account	0.891	0.1227	4	146	337	9	2019.6667
28	banking	0.3672	0.5065	1	343	5867	161	2018.9317
29	banking data	0.7851	-0.4733	2	80	225	9	2019.1111
30	banking industry	0.3759	0.7928	1	253	1262	38	2019.2895
31	banking sector	-0.1506	0.8086	1	258	1963	53	2019.2642
32	banking service	-0.4382	0.8517	3	233	1505	31	2018.9355
33	banking system	-0.2363	0.9592	3	160	582	17	2019.4706
34	barrier	0.0982	-0.5249	2	141	477	12	2018
35	benefit	-0.1393	-0.7918	2	237	953	24	2019.625
36	big data	-0.3373	0.8609	3	141	337	7	2019.2857
37	big tech	-0.5146	-0.3471	2	72	159	5	2019.4
38	blockchain	0.7589	0.4343	1	182	1025	32	2019.5
39	blockchain technology	0.7851	0.3145	1	83	274	8	2019.625
40	business	-0.0951	0.4113	1	314	2274	55	2019.0909
41	business model	-0.1019	0.5662	1	286	1835	46	2019.3043
42	canada	-0.502	-0.767	2	155	960	19	2018.8947
43	capability	0.6666	0.2513	1	211	686	18	2018.9444
44	capital	-0.9584	0.2706	3	135	366	6	2019.3333
45	catalyst	0.9631	0.0633	4	104	235	5	2018.8
46	census	1.0887	0.3194	4	21	220	5	2020
47	central bank	-0.6679	-0.2862	2	98	196	7	2018.7143
48	challenge	-0.0887	-0.257	2	306	2493	75	2019.0667
49	change	0.339	0.2277	1	309	2539	70	2018.9143
50	channel	-0.1901	1.011	1	142	469	12	2018
51	characteristic	0.9447	0.3395	1	125	422	11	2019.4545
52	choice	0.4137	-0.6142	2	187	592	13	2018.9231
53	client	-0.4327	0.6413	3	196	839	17	2019.5882
54	cma	0.0488	-0.9611	4	77	240	8	2019
55	collaboration	-0.0135	0.5179	1	202	739	22	2017.9545
56	company	-0.5172	0.0833	3	297	2027	54	2018.7593
57	comparison	-0.8111	-0.3712	2	173	459	8	2018.875
58	competition	-0.2757	-0.5319	2	326	2616	76	2019.4079
59	competition law	0.6625	-0.7949	4	65	145	7	2019.2857
60	competitive advantage	-0.0785	0.321	3	147	389	6	2015.6667
61	compliance	0.0684	0.8762	3	157	479	11	2018.6364
62	component	0.786	0.618	1	120	473	15	2019.4667
63	concept	0.3104	-0.4639	2	255	1088	27	2019.6667
64	concern	0.0416	-0.7893	2	211	690	16	2019.625
65	condition	0.2804	-0.154	1	163	442	12	2019.5833
66	consent	0.1754	-0.9392	2	164	606	15	2019
67	consequence	-0.2931	-0.2703	4	141	287	9	2019.4444
68	consideration	0.0692	-0.4137	4	170	424	12	2018.75
69	consumer	-0.6246	-0.6142	2	321	4448	91	2018.9231
70	context	0.2164	0.1582	1	256	1105	32	2019.2812
71	control	0.232	-0.9046	2	220	983	23	2018.8696
72	convenience	-0.2381	0.2657	3	122	354	9	2018.4444
73	cooperation	-0.6707	0.7577	3	141	749	14	2019.4286
74	cost	-0.7208	-0.3611	2	225	917	22	2019.0909
75	country	-0.279	-0.0103	3	235	1122	28	2018.8214
76	covid	-0.897	0.2529	3	136	424	10	2020.1
77	creation	0.2114	-0.1557	2	200	566	13	2019.3846
78	cryptocurrency	-0.8988	-0.1811	4	101	240	6	2019.3333
79	customer	0.5036	-0.0722	1	327	3778	108	2018.7963
80	customer data	0.5332	-0.6671	4	199	604	17	2018.8824
81	customer experience	-0.1894	0.1137	1	165	450	10	2018.5
82	customer information	0.3561	0.3388	1	25	62	5	2020
83	customer journey	-0.0598	1.0563	1	75	241	7	2019.1429
84	customer service	-0.7946	0.6728	3	147	393	5	2019
85	data	-0.0351	-0.6165	2	341	6447	157	2019.4904
86	data privacy	-0.3381	-1.0393	2	122	638	8	2020.5
87	data protection	0.4236	-0.6991	2	124	221	6	2019.5
88	data sharing	-0.1413	-1.0095	2	158	521	11	2019.8182
89	decade	0.5268	0.1716	1	173	493	13	2019.2308
90	definition	-0.8702	0.0247	3	149	342	9	2020.3333
91	detail	-0.558	0.4487	1	93	166	5	2019.2
92	development	-0.2496	0.6544	3	324	4012	95	2019.2316
93	difference	0.3568	-0.1561	4	144	330	8	2019.375
94	digital banking	-0.6579	1.0136	3	134	1520	22	2019.8636
95	digital platform	0.4771	0.7073	1	137	524	15	2019.2
96	digital revolution	-0.6795	-0.2362	2	111	192	5	2019
97	digital technology	0.2327	0.9923	1	168	744	20	2019.25
98	digital transformation	-0.27	0.7999	1	240	1355	37	2019.4865
99	digitalization	0.1704	0.8888	1	216	1327	28	2019.1786
100	dimension	0.3678	0.9744	1	63	397	11	2019.7273
101	directive	0.8636	0.2369	4	185	729	24	2019.3333
102	disruption	0.0812	0.6011	1	171	619	22	2019.2727
103	distribution	-0.1893	-0.3826	4	107	200	6	2019.3333
104	e brain	-0.5057	1.074	1	22	165	5	2019
105	economy	-0.4719	0.4564	3	270	1574	47	2019.1064
106	ecosystem	0.2578	0.7603	1	250	1533	46	2019.2391
107	effect	-0.5917	-0.3671	3	244	1257	27	2018.7407
108	efficiency	-0.2699	-0.395	2	204	700	14	2019.1429
109	effort	-0.2386	-0.0813	1	197	533	12	2019.4167
110	element	-0.3495	0.7464	1	146	329	8	2019.125
111	emergence	0.0026	0.2099	1	225	792	18	2019.6667
112	end	0.4087	-0.1382	1	153	321	6	2020
113	entity	0.6672	-0.2743	2	158	340	9	2020.1111
114	entry	-0.2285	-0.9452	2	170	518	14	2019.2857
115	environment	-0.4245	0.5404	3	246	993	21	2019.2381
116	eu	0.1965	-0.4209	4	267	1652	44	2019.4091
117	european commission	0.7978	-0.4319	4	69	101	5	2019.2
118	evidence	-0.7014	0.6211	3	110	245	7	2018.5714
119	evolution	0.7034	0.705	1	134	429	12	2019
120	experience	0.1709	0.7625	1	233	1132	28	2019.0714
121	expert	-0.3749	0.6968	1	160	401	10	2020.3
122	extent	-0.4908	-0.1251	3	132	331	6	2018.5
123	facebook	0.7926	0.3648	1	93	224	6	2018.8333
124	factor	-0.747	0.1728	3	246	1602	30	2018.6667
125	fapi	0.8562	0.608	4	38	432	8	2019
126	field	-0.0464	0.7967	3	216	919	19	2017.5263
127	finance	-0.4049	-0.384	4	296	1996	59	2018.1695
128	financial crisis	-0.8963	-0.4085	3	97	199	6	2019.1667
129	financial data	0.0339	-0.8735	2	223	1372	24	2019.25
130	financial inclusion	-0.2462	-0.2361	2	109	522	18	2019.9444
131	financial industry	0.1619	-0.6785	2	195	766	19	2019.6316
132	financial institution	-0.4368	-0.6758	2	261	1596	29	2019.3448
133	financial market	-0.355	0.273	3	160	496	13	2019.9231
134	financial portal	-0.8134	-0.5959	4	21	374	11	2002
135	financial product	-0.7728	-0.5448	2	174	474	8	2016.75
136	financial sector	-0.1867	-0.4773	2	224	784	21	2019.381
137	financial service	-0.5653	0.3136	3	298	1983	52	2018.6731
138	financial services industry	-0.5535	-0.148	2	161	539	13	2019.4615
139	financial services sector	-0.9328	0.2015	3	99	181	5	2019
140	financial stability	-0.2983	-0.8154	2	144	308	8	2019.375
141	financial system	-0.8236	-0.1708	3	155	511	13	2019
142	financial third party access	0.7543	-0.6227	4	26	160	5	2021
143	financing	-0.9897	0.1855	3	107	324	7	2018.8571
144	fintech	-0.7124	0.4503	3	332	7374	162	2019.2716
145	fintech service	-1.2026	0.325	3	32	285	6	2017
146	firm	-0.463	-0.0362	1	282	1516	43	2019.2791
147	focus	0.3021	0.9643	1	174	532	16	2019.1875
148	force	0.6536	-0.0777	4	130	284	9	2014.3333
149	form	-0.8394	0.1338	3	210	1042	20	2019.6
150	framework	0.7031	-0.3666	2	293	1980	59	2019.4746
151	funding	-1.0394	0.0298	3	86	185	5	2019.2
152	future	0.4698	0.2434	4	253	1236	37	2019.2432
153	gdpr	0.3762	-0.8429	2	136	331	8	2018.375
154	global financial crisis	-0.8713	-0.0277	4	124	309	8	2019
155	goal	0.4585	-0.6635	2	136	309	7	2020.1429
156	google	0.8379	0.321	1	104	212	6	2018.8333
157	government	0.2242	-0.717	2	206	718	19	2019.1579
158	growth	-0.3539	-0.294	3	171	530	15	2018.4667
159	hand	-0.4888	-0.2939	2	136	308	8	2019.375
160	idea	-0.5694	0.8821	3	147	599	11	2019.9091
161	identification	-0.8752	0.3777	3	191	637	12	2019.9167
162	impact	-0.3481	0.4199	3	272	1681	48	2019.2917
163	implementation	-0.2186	0.5152	3	250	1154	26	2019.4231
164	implication	-0.7271	0.0443	3	203	668	18	2019.2222
165	importance	-0.6233	-0.1639	3	164	519	12	2018.9167
166	increase	-0.9586	-0.1715	3	113	253	7	2019
167	incumbent	-0.8276	-0.2588	2	183	608	15	2018.7333
168	incumbent bank	0.5859	-0.1428	1	157	364	11	2019.5455
169	incumbent financial institution	-0.2872	-0.3328	4	128	299	6	2018.6667
170	india	0.649	0.6093	2	77	338	11	2019.0909
171	individual	-0.5531	-0.5084	2	229	1128	19	2019.6842
172	indonesia	-0.5749	-0.8241	3	58	213	5	2019.4
173	industry	-0.1114	0.2021	1	314	2520	74	2019.2568
174	information	-0.0964	-0.4519	2	295	1889	40	2019.525
175	infrastructure	0.5818	0.2802	4	230	880	26	2019.4231
176	initiative	0.3842	-0.5464	2	177	726	20	2019.5
177	innovation	-0.3611	-0.146	1	333	3265	94	2019.0745
178	innovative technology	-0.9666	0.5641	3	118	287	5	2018.6
179	insight	-0.1444	0.0278	2	206	800	19	2019.4211
180	institution	-0.8275	-0.0795	3	225	990	20	2018.35
181	integration	0.0176	0.955	1	170	718	15	2019.4
182	interest	-0.6617	0.0925	3	234	866	18	2019.6111
183	intermediary	-0.3394	-0.777	2	139	322	6	2020.5
184	internet	0.1863	0.6512	1	98	163	5	2019.4
185	interoperability	0.6868	-0.6181	4	79	144	6	2019.5
186	investment	-0.9408	0.6273	3	151	556	11	2019.1818
187	iso	1.0029	-0.0014	1	19	144	6	2019
188	issue	0.6617	0.3331	1	262	1155	31	2019.5484
189	knowledge	-0.2335	0.3389	1	155	432	8	2019.625
190	korea	1.0054	0.1087	2	76	371	11	2019.2727
191	lack	-0.0279	-0.7585	2	205	588	10	2019.8
192	latvia	-1.2026	0.2657	3	32	372	8	2017
193	law	0.1461	-0.8058	2	249	954	20	2018.7
194	legislation	0.627	-0.6326	4	163	549	16	2015
195	lesson	0.7896	-0.2688	4	107	187	6	2019.1667
196	level	0.3817	0.6931	3	264	1642	36	2018.6667
197	light	-0.3869	-0.879	2	125	267	7	2017.4286
198	limitation	0.7854	0.7689	1	101	256	7	2019.7143
199	literature	0.4284	0.9785	1	138	468	12	2019.1667
200	management	-0.3572	0.5835	3	231	1113	24	2019.4167
201	market	0.0613	-0.1798	4	341	3907	99	2018.2121
202	measure	-0.6081	0.0607	3	192	457	12	2019.9167
203	model	0.6179	0.507	1	301	3767	106	2019.3774
204	money	-0.1724	-0.1864	4	205	793	22	2019.5909
205	month	-0.8926	-0.1082	3	117	312	8	2019.375
206	nature	-0.812	0.0397	3	198	573	11	2020.0909
207	need	-0.2133	-0.3057	2	259	1124	24	2019.375
208	new entrant	-0.3939	0.7684	3	105	262	7	2018.8571
209	new player	0.8487	0.0683	1	131	371	11	2019.1818
210	new regulation	0.325	0.1177	3	137	331	9	2018.6667
211	new service	0.6451	0.7085	1	94	210	5	2019
212	new technology	-0.4895	0.6835	1	189	554	15	2019.4667
213	npl	-1.1548	-0.3198	3	16	272	8	2020
214	open api	0.536	0.6591	1	163	630	19	2017.8421
215	open application programming interface	0.2165	-0.5224	2	137	307	7	2018.2857
216	open banking	0.49	-0.3083	2	346	9077	275	2019.6145
217	open banking apis	0.9366	-0.0102	4	114	255	7	2019.7143
218	open banking ecosystem	0.9749	-0.103	4	84	201	7	2019.5714
219	open banking framework	0.096	-0.9567	2	61	315	6	2019
220	open banking platform	0.8839	0.4866	1	78	240	8	2018.625
221	open banking regulation	0.0054	-0.4382	1	115	206	6	2019.3333
222	open banking service	-0.8315	0.3387	3	100	318	6	2019.3333
223	open data	0.6144	-0.0792	2	88	175	6	2019.5
224	openness	0.931	0.4818	1	74	287	7	2019
225	operation	-0.8828	0.4986	3	185	596	16	2019.5625
226	opportunity	0.0925	0.0978	1	310	2940	76	2019
227	order	0.644	-0.4567	2	273	1301	31	2019.6452
228	organization	-0.3592	0.0477	4	131	490	15	2016
229	pace	-0.4314	0.1002	1	102	209	6	2019.3333
230	package	0.693	-0.5825	4	85	167	8	2019.75
231	pandemic	-0.6659	0.6861	3	98	491	10	2020
232	paradigm	0.7944	0.1557	1	125	508	14	2019.3571
233	part	0.4334	0.1564	4	188	611	18	2019.5
234	participant	0.7235	0.2775	4	168	467	14	2018.9286
235	partner	0.5052	0.7688	1	159	459	15	2019.3333
236	partnership	-0.5864	0.7472	1	186	711	14	2018.8571
237	path	0.1291	-0.3673	4	141	356	9	2019.1111
238	payment	0.4821	0.345	4	269	1413	43	2018.6744
239	payment service	0.7641	-0.302	4	201	632	18	2019.6111
240	payment service directive	0.4854	-0.8554	4	85	187	7	2019.5714
241	payment service provider	0.7951	-0.3892	4	123	270	9	2019.8889
242	payment system	-0.148	-0.3505	4	163	414	14	2019.2143
243	peer	0.1984	-0.1037	1	110	205	5	2019.4
244	person	0.6346	0.1745	1	147	425	14	2019.2857
245	persona	-0.4708	0.6039	1	64	199	5	2019.2
246	personal data	-0.3206	-0.8813	2	123	656	16	2019.5625
247	perspective	-0.1615	0.2926	1	235	915	23	2019.1304
248	pes	0.968	0.5753	2	14	162	6	2019
249	pillar	-0.3628	-0.0342	4	55	373	8	2019.625
250	pisp	0.3852	-0.899	4	76	171	5	2019.8
251	pki internet banking	1.0618	0.3668	2	24	216	6	2019
252	place	0.5766	-0.5113	2	159	369	11	2019.0909
253	platform	0.3797	0.0187	1	276	1838	55	2017.4727
254	platform model	0.8388	0.7071	1	65	256	6	2019
255	player	0.4003	0.3509	1	175	577	19	2018.3158
256	policy	0.1019	-0.7401	2	197	710	20	2019.1
257	policy maker	-0.404	-0.7948	2	206	630	17	2019.5882
258	position	-0.4077	-0.2638	1	198	632	14	2018.4286
259	possibility	0.3543	-0.6901	2	164	338	8	2019.875
260	practice	0.5703	0.8146	1	163	592	21	2019.3333
261	privacy	0.4727	-0.5694	2	186	560	16	2018.9375
262	problem	-0.2441	-0.688	2	215	1044	22	2019.5
263	process	0.1002	0.9808	1	252	1410	35	2019.2571
264	product	-0.6377	0.1797	1	284	1563	31	2018.3226
265	proposal	-0.1941	-1.0316	2	84	261	5	2020.4
266	prospect	-0.9239	0.8152	3	95	502	5	2020
267	protection	0.416	-0.7873	2	229	1011	24	2019.4583
268	provider	0.5563	-0.5847	4	247	1195	32	2018.3438
269	provision	0.1599	-0.5008	4	196	535	13	2017.8462
270	psd	0.8786	-0.5836	4	37	138	6	2019.6667
271	psd2	0.8241	-0.1333	4	291	3612	113	2018.8407
272	puf	0.9317	0.6104	2	14	182	7	2019
273	quality	-0.5685	-0.2897	4	153	375	8	2019.375
274	question	-0.3475	-0.7101	2	177	680	17	2019.8235
275	range	0.5195	-0.4888	4	172	403	10	2018.9
276	recent year	0.2815	-0.7197	2	129	274	7	2019.8571
277	recommendation	-0.9127	-0.2423	3	137	459	8	2019
278	regime	-0.1088	-0.8465	2	157	369	12	2019.6667
279	regtech	-0.6809	-0.1288	4	114	381	9	2019.7778
280	regulation	0.1849	-0.2611	4	313	2509	76	2019.2105
281	regulator	-0.7319	-0.1874	2	274	1501	34	2019
282	regulatory approach	-0.2026	-0.0292	4	131	301	6	2019.8333
283	regulatory framework	-0.3056	0.3348	1	179	442	10	2019.1
284	relation	-0.1829	-0.5974	2	98	234	6	2019
285	relationship	-0.1099	-0.0492	2	227	1093	26	2019.7308
286	report	0.7294	-0.5136	4	138	549	10	2018.5
287	requirement	-0.0666	-0.1246	4	226	901	27	2019.3333
288	research	-0.4531	0.2258	3	285	2516	50	2019.08
289	resource	0.4464	0.8555	1	162	517	11	2019.2727
290	respect	0.069	-0.469	4	169	352	9	2018.1111
291	response	-0.163	-0.7239	2	188	514	13	2019.1538
292	responsibility	-0.6466	0.2631	3	105	200	5	2018.2
293	retail banking	0.1224	-0.5848	2	156	405	12	2018.9167
294	revenue	-0.5169	0.7377	3	164	372	7	2019.2857
295	review	0.0515	0.805	1	148	900	20	2019.8
296	right	-0.0403	-0.9889	2	204	1081	26	2019
297	rise	-0.1681	-0.1125	1	192	525	14	2019.3571
298	risk	-0.4434	-0.5351	2	305	3015	62	2019.4516
299	roa	-1.1963	-0.2817	3	16	216	6	2020
300	role	-0.5871	-0.0236	3	276	1390	36	2018.4167
301	rule	-0.2412	-0.7771	4	228	862	25	2019.64
302	safety	-0.6499	-0.0719	3	124	326	9	2018
303	scale	-0.138	0.7325	1	122	224	7	2019.2857
304	scenario	0.8545	-0.2795	4	167	467	14	2019.5714
305	scheme	0.7682	-0.5791	2	126	357	10	2018.8
306	scope	0.4584	0.1017	1	168	433	9	2019
307	screen scraping	0.5501	-0.7568	2	92	295	6	2019.5
308	sector	-0.42	0.3376	1	228	1011	25	2018.4
309	security	0.1696	0.5784	4	224	1027	26	2019.0769
310	semi	0.7163	0.6324	1	82	204	5	2019.6
311	service	-0.3105	0.1581	3	332	3633	85	2018.4588
312	set	-0.5023	-0.4066	2	182	593	10	2020.1
313	shift	0.4836	0.6324	1	138	331	10	2019.2
314	significant effect	-1.2184	-0.2335	3	16	185	5	2020
315	singapore	0.538	-0.8358	2	56	164	5	2019.6
316	situation	-0.8411	-0.4323	2	147	409	6	2020.3333
317	small business	0.1383	-0.8848	4	86	209	8	2018.125
318	sme	-0.8054	-0.494	4	99	200	5	2019.4
319	smes	-0.8588	-0.3416	4	102	383	13	2019.4615
320	society	-0.7619	-0.0087	4	138	457	13	2018.7692
321	solution	0.6052	0.6352	1	173	704	20	2019.6
322	source	-0.7309	-0.0729	3	213	590	14	2019.5714
323	speed	-0.9319	-0.048	3	109	248	6	2018
324	stability	0.1055	-0.6362	2	114	276	8	2019.625
325	stage	-0.706	0.2928	3	198	790	17	2019.5294
326	standard	0.7364	-0.0449	4	204	753	23	2018.4783
327	state	-0.0886	0.0882	1	159	475	13	2014.2308
328	strategy	0.5583	0.0901	1	272	1861	46	2019.2609
329	success	0.9121	-0.0784	2	146	438	12	2019.6667
330	survey	-0.751	0.1045	3	111	277	8	2018.875
331	sweden	0.8977	0.0346	4	70	301	6	2018.5
332	system	0.3131	-0.3607	2	248	1434	44	2019.3409
333	systemic risk	-0.3968	0.0001	4	55	241	5	2019.6
334	technological innovation	0.3782	0.1325	4	129	264	10	2019.1
335	technology	-0.028	0.6685	1	321	3434	98	2018.8367
336	term	-0.3215	0.5042	1	227	814	20	2019.25
337	theory	0.5799	0.2086	2	163	599	15	2019.0667
338	thesis	0.5511	0.9	1	85	364	8	2018.875
339	third party provider	0.6965	-0.1892	1	279	1718	46	2019.0652
340	threat	0.6158	-0.006	1	231	836	23	2018.8261
341	time	0.3162	-0.2178	4	237	863	23	2017.7391
342	today	0.3185	-0.7479	2	183	476	13	2018.8462
343	tool	-0.0248	0.0986	3	203	601	14	2019.6429
344	topic	0.6031	0.7197	1	144	379	13	2019.1538
345	tpp	0.8567	-0.3651	2	123	298	9	2019.7778
346	traditional bank	-0.6098	-0.101	3	159	395	13	2019.5385
347	traditional banking	-0.1202	1.1107	1	95	271	5	2019.2
348	transaction	0.1575	-0.0388	4	236	1366	37	2019.7568
349	transformation	0.1266	0.6894	1	252	1262	33	2019.3333
350	transition	0.2625	0.8546	4	152	365	8	2019.25
351	transparency	-0.224	0.0498	4	108	349	15	2019.6667
352	trend	-0.2306	0.4184	1	264	1279	28	2019.6786
353	trust	-0.6784	-0.4262	2	183	1417	31	2020.1613
354	type	0.7674	0.192	4	158	414	13	2018.4615
355	understanding	-0.3429	-0.6135	2	143	586	10	2019.6
356	united kingdom	0.4818	-0.7761	2	120	369	9	2019.8889
357	united states	-0.2005	-0.6443	2	133	351	8	2019.75
358	use	-0.5661	0.576	3	283	2232	43	2019.186
359	user	0.5489	0.3831	4	216	838	24	2017.6667
360	value	0.3075	-0.076	1	272	1442	44	2019.2273
361	value chain	0.5091	0.5904	1	112	286	7	2019.1429
362	view	-0.0594	-0.8298	4	131	358	10	2013.7
363	way	0.0085	-0.0233	1	283	1799	46	2019.3043
364	web	0.6902	-0.1106	4	92	236	5	2016
365	work	0.8401	0.3728	1	171	451	12	2019.4167
366	world	-0.5075	-0.2158	3	274	1586	44	2019.1136
367	xs2a	0.9102	-0.2714	4	90	313	8	2017.25
