# Supplementary material for: Open banking: A bibliometric analysis-driven definition
Source: PLoS One. 2022 Oct 3;17(10):e0275496. doi: 10.1371/journal.pone.0275496 (PMC9529117; doi:10.1371/journal.pone.0275496)
Supplement: S2 File — (TXT) [file pone.0275496.s004.txt]

1	2	4
1	3	2
1	6	1
1	7	2
1	10	2
1	14	5
1	15	4
1	16	7
1	19	4
1	20	4
1	21	2
1	22	4
1	24	1
1	26	27
1	28	12
1	29	1
1	30	2
1	31	6
1	32	7
1	33	5
1	34	2
1	35	2
1	36	1
1	38	1
1	40	4
1	45	1
1	48	6
1	49	3
1	50	3
1	52	1
1	53	3
1	56	1
1	57	3
1	58	4
1	60	1
1	61	5
1	63	2
1	64	2
1	65	2
1	66	1
1	69	10
1	70	4
1	71	2
1	73	1
1	74	3
1	77	2
1	79	4
1	81	3
1	83	2
1	84	1
1	85	21
1	86	5
1	88	4
1	89	1
1	90	2
1	92	4
1	94	15
1	98	1
1	99	5
1	101	2
1	104	10
1	105	3
1	106	2
1	107	1
1	108	1
1	109	2
1	111	1
1	112	1
1	113	1
1	114	2
1	115	2
1	116	2
1	124	2
1	127	1
1	128	1
1	129	2
1	131	3
1	132	4
1	135	2
1	136	3
1	137	1
1	138	2
1	139	1
1	140	1
1	144	21
1	146	4
1	147	1
1	149	4
1	150	3
1	152	1
1	154	1
1	155	1
1	157	1
1	160	3
1	161	3
1	162	2
1	164	1
1	167	3
1	168	1
1	171	5
1	173	4
1	174	9
1	175	3
1	176	6
1	177	3
1	179	1
1	180	2
1	181	4
1	183	1
1	186	5
1	189	2
1	191	1
1	193	2
1	196	4
1	197	1
1	200	2
1	201	8
1	203	2
1	206	2
1	207	4
1	209	2
1	210	1
1	216	13
1	217	1
1	222	2
1	225	7
1	226	6
1	227	1
1	228	2
1	236	3
1	238	2
1	239	1
1	240	1
1	246	3
1	252	1
1	253	3
1	256	6
1	257	1
1	258	1
1	259	1
1	261	2
1	262	4
1	263	3
1	264	5
1	265	2
1	266	3
1	267	2
1	268	2
1	269	2
1	271	7
1	274	1
1	276	1
1	280	2
1	281	2
1	283	2
1	285	4
1	287	3
1	288	6
1	289	1
1	290	1
1	291	1
1	293	1
1	294	1
1	296	4
1	298	5
1	300	5
1	301	2
1	303	1
1	304	1
1	306	1
1	308	4
1	309	2
1	311	6
1	312	3
1	316	2
1	321	2
1	325	1
1	328	4
1	332	7
1	334	1
1	335	9
1	336	3
1	337	1
1	339	3
1	340	3
1	341	1
1	342	2
1	343	2
1	344	1
1	346	2
1	347	2
1	348	3
1	349	2
1	350	1
1	352	2
1	355	1
1	357	1
1	358	8
1	359	2
1	360	1
1	363	4
1	366	2
2	3	28
2	4	4
2	5	3
2	6	4
2	7	4
2	8	1
2	9	7
2	10	5
2	11	6
2	12	4
2	13	3
2	14	10
2	15	57
2	16	8
2	17	9
2	18	3
2	19	8
2	20	3
2	21	5
2	22	3
2	23	6
2	24	7
2	25	6
2	26	105
2	27	8
2	28	31
2	30	4
2	31	5
2	32	7
2	33	1
2	34	1
2	35	12
2	36	2
2	38	4
2	39	1
2	40	14
2	41	11
2	42	9
2	43	10
2	44	4
2	45	5
2	47	2
2	48	16
2	49	18
2	50	1
2	52	6
2	53	7
2	54	4
2	55	2
2	56	20
2	57	3
2	58	38
2	59	6
2	60	2
2	61	3
2	62	5
2	63	3
2	64	7
2	65	3
2	66	4
2	67	7
2	68	3
2	69	33
2	70	4
2	71	21
2	73	5
2	74	8
2	75	11
2	77	6
2	78	2
2	79	41
2	80	9
2	81	4
2	84	1
2	85	83
2	87	3
2	88	9
2	89	1
2	90	4
2	91	1
2	92	26
2	93	2
2	95	4
2	98	5
2	99	2
2	101	8
2	102	6
2	103	3
2	105	5
2	106	8
2	107	8
2	108	3
2	109	5
2	110	2
2	111	6
2	112	3
2	113	3
2	114	9
2	115	10
2	116	19
2	117	1
2	119	1
2	120	6
2	121	1
2	122	1
2	123	3
2	124	2
2	125	16
2	126	2
2	127	33
2	128	5
2	129	12
2	130	11
2	131	8
2	132	6
2	133	13
2	135	5
2	136	10
2	137	17
2	140	3
2	141	7
2	143	6
2	144	41
2	146	21
2	148	6
2	149	7
2	150	18
2	151	1
2	152	5
2	153	4
2	154	2
2	155	5
2	156	3
2	157	3
2	158	8
2	159	1
2	160	3
2	161	4
2	162	7
2	163	12
2	164	1
2	165	1
2	166	1
2	167	4
2	168	8
2	169	3
2	170	5
2	171	2
2	172	1
2	173	22
2	174	21
2	175	17
2	176	7
2	177	40
2	178	2
2	179	3
2	180	3
2	181	3
2	182	8
2	183	2
2	185	4
2	186	1
2	188	7
2	189	2
2	190	1
2	191	4
2	193	8
2	194	4
2	195	1
2	196	9
2	197	4
2	201	48
2	202	7
2	203	26
2	204	15
2	205	3
2	206	1
2	207	6
2	208	1
2	209	4
2	210	1
2	211	1
2	214	5
2	215	3
2	216	58
2	217	4
2	219	6
2	220	1
2	221	1
2	223	4
2	224	1
2	225	5
2	226	18
2	227	10
2	228	3
2	230	1
2	232	1
2	233	6
2	234	3
2	235	5
2	236	3
2	237	3
2	238	19
2	239	10
2	240	6
2	241	5
2	242	8
2	243	1
2	244	2
2	246	1
2	247	6
2	250	5
2	252	3
2	253	38
2	255	6
2	256	15
2	257	13
2	258	3
2	259	2
2	260	4
2	261	3
2	262	14
2	263	6
2	264	14
2	266	2
2	267	8
2	268	21
2	269	8
2	270	3
2	271	60
2	273	4
2	274	3
2	275	9
2	277	4
2	278	1
2	280	19
2	281	15
2	282	1
2	283	2
2	285	15
2	286	5
2	287	10
2	288	3
2	289	4
2	290	7
2	291	3
2	292	2
2	293	3
2	294	1
2	295	6
2	296	4
2	297	4
2	298	16
2	300	9
2	301	24
2	302	5
2	303	1
2	304	6
2	305	3
2	306	2
2	307	5
2	308	5
2	309	19
2	310	1
2	311	27
2	312	1
2	316	1
2	317	10
2	318	3
2	319	14
2	321	4
2	322	5
2	323	2
2	324	3
2	325	4
2	326	8
2	327	1
2	328	14
2	329	1
2	331	3
2	332	12
2	334	5
2	335	20
2	336	1
2	337	1
2	339	19
2	340	11
2	341	6
2	342	5
2	343	10
2	344	2
2	345	2
2	346	5
2	348	26
2	349	8
2	350	1
2	351	14
2	352	5
2	353	4
2	354	7
2	355	2
2	356	5
2	357	3
2	358	13
2	359	7
2	360	8
2	361	4
2	362	2
2	363	10
2	364	5
2	365	7
2	366	13
2	367	12
3	4	1
3	6	2
3	7	5
3	8	1
3	9	16
3	10	6
3	11	2
3	13	2
3	14	9
3	15	35
3	16	4
3	17	6
3	19	3
3	21	1
3	22	2
3	23	3
3	24	2
3	26	58
3	27	3
3	28	24
3	30	6
3	31	9
3	32	4
3	34	3
3	35	4
3	38	2
3	40	10
3	41	5
3	43	2
3	45	2
3	46	5
3	48	8
3	49	13
3	51	1
3	52	3
3	53	6
3	55	4
3	56	7
3	57	1
3	58	10
3	60	1
3	61	4
3	63	4
3	64	1
3	66	3
3	67	3
3	68	3
3	69	20
3	70	2
3	71	4
3	74	5
3	75	7
3	76	1
3	77	1
3	79	22
3	80	3
3	81	5
3	85	30
3	88	3
3	89	2
3	92	8
3	93	1
3	95	2
3	98	5
3	99	4
3	101	11
3	102	4
3	103	3
3	106	6
3	107	9
3	108	1
3	110	2
3	111	2
3	112	1
3	115	2
3	116	7
3	118	1
3	120	1
3	123	2
3	124	9
3	125	8
3	126	2
3	127	6
3	129	5
3	131	3
3	132	7
3	133	3
3	134	11
3	135	1
3	136	2
3	137	4
3	138	3
3	141	1
3	144	17
3	146	2
3	148	3
3	149	5
3	150	6
3	151	1
3	153	1
3	154	2
3	155	1
3	156	2
3	157	1
3	158	1
3	159	1
3	162	4
3	163	3
3	164	3
3	165	1
3	166	3
3	167	1
3	169	4
3	172	3
3	173	5
3	174	11
3	175	11
3	176	10
3	177	8
3	179	2
3	180	6
3	181	1
3	182	2
3	185	1
3	188	3
3	189	1
3	190	1
3	191	4
3	193	1
3	194	5
3	196	12
3	197	1
3	198	1
3	200	1
3	201	16
3	203	14
3	204	7
3	205	1
3	206	1
3	207	1
3	209	4
3	210	1
3	212	1
3	213	8
3	215	3
3	216	34
3	217	2
3	218	2
3	219	3
3	220	1
3	222	1
3	225	3
3	226	17
3	227	9
3	228	5
3	233	3
3	235	1
3	238	15
3	239	6
3	240	1
3	241	10
3	242	2
3	247	1
3	250	2
3	253	12
3	255	4
3	256	3
3	257	2
3	258	4
3	259	1
3	262	4
3	263	3
3	264	3
3	267	4
3	268	12
3	269	4
3	271	40
3	274	4
3	275	1
3	277	1
3	280	10
3	281	3
3	282	1
3	285	3
3	287	9
3	288	8
3	289	1
3	290	3
3	293	2
3	294	2
3	296	2
3	297	3
3	298	13
3	299	6
3	300	5
3	301	3
3	302	1
3	304	2
3	305	1
3	306	1
3	307	1
3	308	3
3	309	9
3	311	13
3	313	1
3	314	5
3	321	1
3	322	3
3	323	2
3	325	1
3	326	9
3	327	4
3	328	7
3	334	3
3	335	3
3	336	1
3	337	1
3	339	13
3	340	3
3	341	6
3	343	1
3	344	2
3	345	2
3	346	2
3	348	16
3	349	5
3	352	2
3	353	5
3	354	1
3	355	3
3	356	2
3	358	4
3	359	4
3	360	5
3	361	3
3	362	3
3	363	6
3	364	3
3	365	3
3	366	5
3	367	10
4	7	1
4	11	4
4	14	1
4	15	9
4	16	2
4	17	3
4	26	19
4	38	1
4	40	1
4	41	1
4	43	1
4	45	1
4	49	1
4	50	1
4	52	1
4	56	1
4	59	3
4	60	2
4	66	1
4	69	1
4	70	1
4	71	1
4	74	1
4	79	3
4	80	1
4	85	3
4	92	1
4	93	1
4	101	4
4	106	2
4	107	1
4	108	2
4	114	1
4	122	1
4	144	2
4	148	1
4	152	2
4	158	2
4	173	2
4	174	3
4	177	4
4	180	1
4	189	1
4	191	2
4	193	1
4	194	2
4	195	1
4	201	7
4	209	1
4	211	1
4	216	2
4	221	1
4	226	1
4	227	2
4	228	1
4	236	1
4	237	1
4	238	1
4	239	1
4	241	1
4	250	3
4	253	1
4	259	1
4	264	1
4	268	5
4	271	9
4	275	2
4	280	2
4	286	3
4	289	1
4	290	1
4	293	1
4	298	1
4	300	1
4	301	2
4	304	1
4	308	1
4	310	1
4	311	4
4	327	1
4	328	3
4	331	3
4	335	2
4	337	1
4	339	2
4	341	3
4	342	2
4	348	2
4	355	1
4	359	1
4	360	1
4	362	1
4	363	1
4	365	1
5	6	1
5	9	1
5	10	1
5	11	1
5	14	1
5	15	4
5	16	1
5	17	2
5	18	1
5	20	1
5	22	1
5	23	3
5	26	7
5	27	1
5	28	5
5	30	1
5	32	1
5	35	2
5	36	1
5	38	1
5	40	3
5	41	2
5	42	3
5	43	3
5	48	3
5	49	3
5	52	1
5	56	2
5	58	3
5	62	1
5	63	2
5	64	2
5	65	1
5	67	1
5	69	14
5	71	4
5	75	2
5	77	2
5	79	3
5	85	8
5	92	5
5	93	1
5	96	1
5	97	3
5	98	4
5	102	2
5	105	3
5	107	1
5	108	1
5	115	1
5	116	2
5	120	1
5	121	1
5	126	1
5	127	1
5	129	4
5	132	2
5	135	1
5	136	3
5	144	2
5	146	1
5	147	1
5	150	3
5	152	2
5	153	1
5	155	2
5	157	1
5	158	1
5	159	1
5	162	3
5	165	1
5	168	1
5	171	1
5	173	3
5	174	1
5	175	1
5	177	5
5	181	1
5	182	2
5	183	2
5	184	1
5	188	3
5	191	1
5	195	1
5	196	2
5	200	1
5	201	9
5	202	2
5	203	2
5	204	1
5	206	1
5	207	1
5	209	1
5	212	1
5	215	1
5	216	13
5	217	1
5	218	1
5	219	3
5	224	1
5	226	3
5	227	3
5	228	3
5	230	1
5	232	1
5	234	1
5	239	1
5	241	1
5	244	1
5	246	1
5	250	1
5	252	1
5	257	2
5	258	1
5	262	1
5	263	1
5	268	1
5	269	2
5	271	4
5	274	1
5	276	1
5	277	1
5	278	1
5	280	4
5	288	1
5	294	1
5	296	1
5	298	2
5	300	2
5	301	1
5	303	1
5	306	1
5	307	1
5	308	2
5	309	1
5	311	3
5	312	1
5	316	1
5	317	1
5	320	1
5	321	3
5	322	1
5	325	2
5	326	1
5	327	1
5	328	1
5	329	1
5	332	2
5	335	3
5	339	2
5	340	2
5	341	1
5	345	1
5	348	2
5	349	1
5	352	1
5	353	1
5	354	1
5	356	1
5	358	2
5	359	1
5	363	1
5	365	1
5	366	2
6	8	1
6	9	2
6	11	1
6	14	12
6	15	2
6	16	4
6	17	11
6	18	1
6	19	6
6	20	1
6	21	3
6	22	3
6	24	3
6	26	43
6	28	15
6	30	3
6	31	8
6	32	5
6	33	2
6	35	5
6	36	1
6	38	1
6	40	7
6	41	12
6	43	1
6	44	1
6	47	1
6	48	6
6	49	9
6	50	1
6	53	2
6	54	2
6	55	2
6	56	4
6	58	10
6	59	1
6	60	3
6	61	1
6	63	3
6	67	3
6	69	3
6	70	1
6	73	4
6	74	2
6	75	2
6	76	1
6	77	1
6	79	8
6	81	3
6	83	1
6	84	2
6	85	12
6	86	2
6	89	2
6	90	1
6	91	1
6	92	11
6	94	12
6	95	3
6	96	2
6	97	2
6	98	5
6	99	1
6	102	2
6	105	3
6	106	6
6	107	3
6	108	1
6	111	3
6	115	3
6	117	1
6	118	2
6	119	2
6	120	4
6	122	1
6	124	4
6	126	1
6	127	3
6	131	2
6	132	9
6	133	2
6	136	6
6	137	6
6	138	4
6	141	4
6	143	1
6	144	22
6	146	2
6	147	1
6	149	9
6	150	3
6	151	3
6	152	1
6	154	2
6	156	1
6	158	2
6	159	1
6	160	4
6	161	3
6	162	7
6	163	4
6	164	4
6	165	2
6	166	3
6	167	3
6	169	2
6	171	5
6	173	6
6	174	5
6	175	2
6	177	15
6	178	1
6	179	2
6	180	3
6	181	2
6	182	5
6	183	2
6	186	2
6	188	4
6	191	1
6	196	2
6	197	3
6	200	1
6	201	5
6	202	5
6	203	3
6	206	1
6	207	2
6	208	3
6	209	1
6	214	1
6	215	2
6	216	24
6	221	3
6	222	2
6	225	3
6	226	1
6	227	1
6	230	1
6	231	5
6	233	2
6	234	2
6	235	1
6	236	3
6	239	3
6	241	1
6	242	2
6	247	2
6	250	1
6	253	2
6	255	1
6	256	2
6	257	4
6	260	1
6	262	2
6	263	4
6	264	6
6	266	5
6	268	1
6	269	4
6	271	4
6	273	2
6	275	1
6	276	1
6	279	1
6	281	8
6	284	1
6	285	2
6	287	1
6	288	4
6	289	2
6	290	1
6	292	1
6	293	4
6	294	4
6	296	1
6	297	3
6	298	11
6	300	3
6	303	1
6	305	2
6	309	2
6	311	15
6	312	1
6	313	3
6	316	1
6	317	1
6	320	1
6	322	8
6	325	4
6	328	1
6	332	1
6	335	4
6	336	1
6	339	3
6	340	2
6	343	1
6	345	1
6	346	1
6	348	2
6	349	2
6	351	1
6	352	4
6	354	1
6	358	13
6	359	3
6	360	3
6	363	1
6	366	5
7	9	21
7	14	12
7	15	3
7	16	1
7	17	5
7	19	1
7	20	1
7	22	1
7	26	35
7	28	18
7	30	15
7	31	7
7	32	3
7	33	1
7	34	3
7	38	1
7	40	12
7	41	3
7	43	1
7	45	1
7	46	25
7	49	14
7	50	2
7	51	5
7	53	2
7	55	2
7	58	8
7	60	2
7	64	2
7	66	1
7	69	1
7	70	1
7	73	1
7	76	1
7	77	1
7	80	1
7	81	1
7	85	6
7	88	3
7	89	1
7	90	3
7	92	17
7	93	6
7	94	4
7	97	1
7	98	6
7	99	8
7	105	3
7	106	3
7	107	3
7	108	3
7	109	3
7	110	1
7	113	1
7	115	1
7	116	10
7	118	1
7	119	1
7	120	2
7	122	1
7	126	4
7	127	8
7	137	8
7	144	6
7	146	1
7	147	2
7	149	3
7	150	3
7	152	6
7	154	2
7	161	2
7	162	2
7	163	1
7	168	2
7	171	3
7	173	5
7	174	6
7	175	1
7	177	1
7	179	2
7	180	1
7	181	4
7	183	1
7	188	2
7	189	1
7	191	1
7	195	1
7	196	38
7	198	5
7	199	1
7	200	1
7	201	14
7	203	7
7	204	2
7	206	3
7	210	6
7	212	2
7	216	32
7	226	2
7	227	16
7	228	2
7	231	1
7	233	5
7	236	2
7	237	3
7	238	3
7	239	1
7	247	3
7	249	6
7	253	2
7	261	2
7	263	7
7	264	2
7	267	2
7	269	1
7	271	18
7	273	1
7	275	2
7	278	3
7	279	2
7	280	3
7	281	2
7	282	2
7	283	2
7	285	3
7	286	3
7	287	5
7	288	3
7	289	3
7	290	1
7	293	1
7	298	1
7	300	1
7	301	2
7	303	1
7	304	5
7	306	1
7	308	1
7	309	2
7	310	1
7	311	2
7	313	1
7	320	2
7	321	3
7	325	1
7	328	3
7	331	3
7	332	5
7	333	4
7	335	4
7	336	2
7	337	3
7	338	5
7	339	2
7	340	1
7	341	1
7	342	1
7	344	10
7	347	2
7	349	2
7	350	3
7	351	25
7	352	2
7	355	4
7	358	2
7	362	1
7	363	2
8	9	1
8	10	4
8	14	1
8	19	2
8	21	1
8	22	2
8	24	2
8	26	21
8	28	3
8	29	1
8	30	2
8	31	8
8	32	2
8	34	1
8	37	2
8	40	3
8	41	1
8	43	1
8	44	1
8	48	3
8	49	1
8	50	1
8	55	1
8	56	4
8	58	2
8	60	1
8	63	2
8	66	7
8	69	5
8	70	2
8	72	2
8	75	2
8	76	1
8	77	1
8	79	10
8	81	1
8	84	2
8	85	2
8	87	1
8	92	10
8	94	2
8	95	2
8	97	1
8	98	1
8	99	6
8	100	2
8	101	1
8	105	5
8	106	4
8	107	5
8	115	2
8	121	1
8	122	1
8	126	5
8	127	1
8	128	2
8	129	4
8	132	1
8	135	1
8	136	1
8	137	4
8	139	1
8	141	3
8	143	1
8	144	11
8	148	2
8	150	4
8	153	2
8	154	1
8	158	1
8	159	1
8	162	2
8	163	2
8	165	3
8	167	3
8	168	1
8	170	1
8	173	1
8	176	1
8	177	3
8	180	1
8	181	2
8	182	2
8	188	2
8	193	1
8	194	4
8	196	1
8	201	7
8	207	3
8	208	2
8	210	1
8	212	1
8	216	7
8	218	1
8	222	1
8	226	3
8	227	1
8	231	5
8	234	1
8	236	1
8	238	1
8	246	2
8	247	1
8	253	1
8	255	1
8	258	3
8	263	1
8	264	1
8	268	1
8	269	1
8	275	1
8	276	1
8	280	4
8	281	1
8	284	2
8	285	1
8	286	2
8	287	1
8	288	4
8	289	1
8	290	1
8	296	3
8	297	1
8	298	2
8	300	6
8	306	1
8	308	1
8	311	5
8	313	1
8	322	1
8	326	1
8	327	4
8	328	5
8	335	6
8	336	2
8	339	2
8	340	2
8	341	3
8	349	2
8	352	2
8	358	1
8	363	1
8	366	3
9	13	1
9	14	12
9	15	35
9	16	2
9	17	26
9	19	6
9	20	1
9	21	2
9	22	1
9	23	9
9	24	2
9	26	47
9	28	32
9	30	14
9	31	15
9	32	1
9	33	3
9	34	2
9	35	2
9	40	17
9	41	14
9	42	7
9	43	2
9	44	1
9	45	1
9	46	20
9	47	1
9	48	9
9	49	23
9	50	1
9	51	7
9	52	3
9	53	1
9	54	2
9	55	4
9	56	9
9	57	8
9	58	21
9	59	1
9	61	2
9	63	9
9	64	9
9	66	10
9	68	2
9	69	80
9	71	13
9	72	2
9	73	4
9	74	1
9	75	8
9	76	1
9	79	23
9	80	1
9	81	2
9	84	3
9	85	19
9	88	1
9	89	1
9	91	2
9	92	35
9	93	7
9	94	1
9	95	8
9	97	3
9	98	1
9	99	9
9	101	6
9	102	3
9	103	3
9	105	4
9	106	3
9	107	24
9	109	1
9	110	1
9	111	1
9	113	2
9	114	1
9	115	8
9	116	13
9	117	1
9	119	2
9	120	2
9	121	1
9	123	2
9	124	43
9	126	4
9	127	4
9	129	29
9	131	1
9	132	29
9	133	1
9	135	3
9	136	3
9	137	5
9	139	2
9	143	1
9	144	41
9	146	7
9	147	1
9	149	2
9	150	5
9	152	2
9	156	2
9	157	10
9	158	2
9	159	10
9	161	1
9	162	10
9	163	8
9	164	10
9	165	2
9	167	1
9	168	2
9	169	2
9	170	2
9	171	1
9	173	18
9	174	22
9	175	3
9	176	1
9	177	18
9	178	1
9	179	10
9	180	16
9	181	3
9	182	11
9	184	2
9	185	2
9	187	18
9	188	3
9	189	8
9	191	10
9	193	5
9	194	3
9	196	32
9	198	4
9	199	2
9	200	8
9	201	7
9	202	1
9	203	18
9	204	2
9	206	8
9	207	9
9	208	2
9	210	5
9	212	1
9	214	4
9	215	2
9	216	89
9	219	6
9	222	1
9	226	14
9	227	21
9	230	1
9	233	2
9	236	2
9	238	6
9	239	5
9	242	4
9	246	1
9	247	10
9	253	4
9	255	1
9	256	2
9	257	9
9	258	2
9	260	8
9	261	1
9	262	5
9	263	5
9	264	4
9	266	2
9	267	3
9	268	4
9	269	2
9	271	33
9	273	3
9	274	9
9	275	1
9	276	1
9	277	10
9	280	8
9	281	3
9	282	1
9	283	2
9	285	10
9	286	2
9	287	3
9	288	40
9	289	1
9	290	1
9	291	1
9	294	1
9	295	1
9	296	1
9	297	11
9	298	58
9	300	11
9	302	1
9	304	4
9	306	2
9	307	1
9	308	5
9	309	2
9	311	10
9	313	2
9	316	2
9	317	1
9	318	1
9	322	8
9	323	1
9	325	3
9	326	8
9	328	15
9	329	7
9	332	2
9	334	1
9	335	18
9	336	9
9	337	12
9	338	5
9	339	2
9	340	4
9	341	4
9	344	8
9	346	1
9	347	1
9	348	1
9	349	6
9	352	8
9	353	41
9	355	24
9	356	1
9	357	1
9	358	12
9	359	1
9	360	3
9	361	1
9	362	1
9	363	17
9	365	1
9	366	5
9	367	3
10	11	1
10	14	2
10	15	7
10	16	1
10	17	1
10	22	3
10	26	36
10	28	5
10	30	3
10	32	5
10	34	5
10	35	7
10	36	1
10	40	7
10	41	7
10	43	3
10	44	4
10	48	8
10	49	4
10	50	1
10	52	2
10	53	7
10	55	3
10	56	11
10	57	2
10	58	15
10	60	1
10	61	1
10	62	2
10	63	3
10	64	3
10	65	9
10	67	1
10	69	21
10	70	3
10	71	4
10	72	2
10	74	21
10	75	2
10	76	2
10	77	2
10	79	8
10	80	2
10	81	2
10	85	22
10	86	10
10	87	1
10	88	6
10	92	14
10	93	1
10	96	1
10	98	2
10	99	1
10	102	3
10	105	4
10	106	1
10	107	12
10	108	2
10	111	3
10	112	2
10	114	3
10	115	10
10	116	3
10	118	2
10	120	2
10	122	2
10	126	8
10	127	4
10	128	1
10	129	4
10	131	4
10	132	5
10	133	1
10	135	4
10	137	11
10	139	3
10	141	1
10	144	30
10	145	6
10	146	3
10	147	1
10	148	2
10	150	3
10	151	2
10	152	1
10	154	1
10	155	2
10	158	4
10	160	1
10	162	6
10	163	4
10	164	2
10	165	9
10	167	12
10	168	2
10	170	1
10	171	8
10	173	6
10	174	10
10	177	11
10	178	2
10	180	7
10	181	1
10	182	3
10	183	2
10	186	3
10	189	1
10	191	2
10	192	8
10	193	3
10	194	4
10	196	6
10	198	1
10	200	2
10	201	18
10	202	2
10	203	12
10	204	1
10	205	5
10	207	4
10	208	6
10	209	2
10	210	3
10	212	5
10	215	1
10	216	10
10	221	1
10	225	3
10	226	11
10	227	2
10	228	1
10	229	1
10	235	1
10	236	4
10	238	2
10	239	1
10	247	3
10	250	1
10	253	18
10	257	2
10	258	3
10	259	2
10	262	6
10	263	1
10	264	7
10	265	4
10	268	2
10	269	2
10	271	5
10	274	2
10	276	2
10	277	2
10	278	3
10	280	6
10	286	1
10	287	7
10	288	3
10	289	1
10	290	3
10	291	3
10	293	2
10	294	1
10	296	6
10	297	3
10	298	8
10	300	3
10	302	4
10	303	1
10	308	7
10	309	2
10	310	1
10	311	17
10	312	4
10	316	4
10	318	1
10	320	2
10	321	2
10	323	3
10	324	1
10	326	1
10	327	4
10	328	8
10	330	2
10	332	4
10	335	12
10	336	3
10	339	7
10	340	3
10	341	2
10	342	2
10	343	2
10	346	1
10	348	2
10	349	3
10	352	1
10	360	2
10	362	1
10	363	7
10	365	2
10	366	5
11	14	1
11	15	1
11	22	1
11	26	15
11	35	2
11	40	2
11	41	2
11	53	1
11	58	1
11	59	12
11	61	1
11	69	3
11	71	1
11	74	1
11	79	2
11	80	1
11	81	2
11	102	2
11	105	1
11	107	1
11	108	1
11	114	4
11	132	1
[truncated: 29,385 more rows]
