# Supplementary material for: Open banking: A bibliometric analysis-driven definition
Source: PLoS One. 2022 Oct 3;17(10):e0275496. doi: 10.1371/journal.pone.0275496 (PMC9529117; doi:10.1371/journal.pone.0275496)
Supplement: S3 File — (TXT) [file pone.0275496.s005.txt]

label	replace by
financial technology	fintech
apis	api
application programming interface	api
digitization	digitalization
europe	EU
european union	EU
fintech company	fintech
fintechs	fintech
open apis	open api
payment services directive	PSD2
payment services directive 2	PSD2
policymaker	policy maker
third party	third party provider
