# Supplementary material for: Open banking: A bibliometric analysis-driven definition
Source: PLoS One. 2022 Oct 3;17(10):e0275496. doi: 10.1371/journal.pone.0275496 (PMC9529117; doi:10.1371/journal.pone.0275496)
Supplement: S4 File — (RIS) [file pone.0275496.s006.ris]

TY  - JOUR
ID  - doc:60aa3377c9e77c0001eaea76
A1  - Abudulai, Suhuyini
A1  - Ang, Xiaoling
A1  - Goldberg, Eric
A1  - Kearney, Thomas
T1  - Regulation Across the Border: Developments in Canadian and U.S. Consumer Financial Services
Y1  - 2020
Y2  - Mar 22,
VL  - 75
IS  - 2
SP  - 1949
EP  - 1956
AB  - Technology and product development in consumer financial services have piqued the interest of policymakers in both Canada and the United States. While the countries share a border and there are similarities in their consumers’ adoption of financial products, there are differences in the Canadian and U.S. approaches to consumer financial services regulation. These differences matter in today’s marketplace where many new startups and financial technology companies (“fintechs”) are looking to enter the financial services sector and incumbent firms are concerned about compliance and competition. These challenges are further complicated both by recent regulatory developments and those anticipated to occur in the near future. Such developments raise important economic questions. For example, potential new payment services providers highlight the intricacies of competition
between firms that provide services to both merchants and consumers, and qualification requirements for mortgages and other loan products raise credit rationing concerns. Understanding current and proposed regulations and their implications is important for entities currently doing business in, or anticipating
entering, the consumer financial services space in either country.
PB  - American Bar Association
CY  - Chicago
JF  - The Business lawyer
SN  - 0007-6899
UR  - https://search.proquest.com/docview/2400105352
UR  - https://search.proquest.com/docview/2400105352
M1  - Journal Article
ER  - 

TY  - RPRT
ID  - doc:612981c7c9e77c000176cefd
A1  - Accenture
A1  - McIntyre, Alan
A1  - McFarlane, Andrew
T1  - New World Of Open Banking The Brave Exploiting Inbound And Outbound Trade Opportunities
Y1  - 2018
Y2  - Jan 1,
IS  - 3
SP  - 1
EP  - 16
AB  - However, there are profound differences of opinion about the impact of Open Banking on incumbent banks, as well as the actions they should take to shape this trend to their advantage. Parallels from economic history and from other industries allow us to make a number of key predictions:
• There will be clear winners and losers, with the outcome largely determined by their own actions. However, the banking industry as a whole will likely share in a larger economic pie, as new opportunities for value creation emerge quicker than old sources of value erode.
• The winners will be those banks that embrace Open Banking and modernize their business model, opening it up to third parties and accepting that the walled garden through which banks enjoyed a privileged position in the economy is a thing of the past.
• Industry participants will be able to reap early mover advantage from both the “export” and “import” opportunities available to incumbent and challenger banks alike.
• Incumbent banks will need to act decisively to secure their share of the new value being created, much like the entrepreneurial traders of the 17th-century open Dutch economy established and then dominated profitable trade routes around the world.
• Incumbent banks that focus on simply harvesting their current business franchise should expect rapidly increasing erosion, much like that in the 17th-century closed Japanese economy.
This report pulls together Accenture’s recent thinking and research on the topic of Open Banking. It offers a view on how incumbent financial institutions can act decisively to exploit the bilateral trade opportunities of Open Banking, regardless of the broader business model archetype they choose to adopt in order
to win in the digital economy.
PB  - Accenture
JF  - Accenture
UR  - https://www.accenture.com/us-en/insights/banking/open-banking-moving-towards-open-data-economy
UR  - https://www.accenture.com/us-en/insights/banking/open-banking-moving-towards-open-data-economy
M1  - Report
ER  - 

TY  - RPRT
ID  - doc:60aa34bcc9e77c0001eaeaa0
A1  - Aite
A1  - Camerinelli, Enrico
T1  - Open Bank, APIs, and Financial Services Ecosystems: The Future of Banking
Y1  - 2017
Y2  - July 1,
AB  - The market is demanding that banks open their architectures. Ninety-five percent of representatives from European, Asia-Pacific, and North American banks report they are creating, documenting, and distributing application programming interfaces (APIs) for integrating internal systems, while 81% share APIs with trusted partners. Fifty-two percent of responding banks plan to start supporting an open-banking platform that allows developers access to the bank via published APIs in the next two years.
 Challenges associated with open API banking relate to integration issues with where the data is across the bank and where it will be shared, as well as automation issues. Banks also face the risk of being disintermediated from their customers. Open banking requires an upfront enterprise application (EA) and information technology (IT) portfolio management planning exercise to document where the data is, how it will be shared, and with whom it will be shared. Globally, banks today are concentrated on payment-centric API strategies. In the next two years, banks will move to a wider corporate transaction banking-based API plan, offering access to transaction banking processes: cash management, liquidity management, and treasury. Banks need to assess their role in the API ecosystem and champion the development of new products and services, or they will be disintermediated from their customers, at the risk of being relegated as back-end hidden utilities in much the same way that
clearing and custody is the back-end hidden utility of securities trading.
JF  - Aite Group
UR  - https://www.softwareag.com/corporate/images/Aite_Group_Open_bank_api_and_financial_services_Research_Jul17_tcm389-167453.pdf
UR  - https://www.softwareag.com/corporate/images/Aite_Group_Open_bank_api_and_financial_services_Research_Jul17_tcm389-167453.pdf
M1  - Report
ER  - 

TY  - JOUR
ID  - doc:611a7ac8c9e77c0001caa3e7
A1  - Al-Rfouh, Akbar
T1  - Assessing Banks to Develop an Open Digital Marketing Approach for the Future of the Bank
Y1  - 2019
Y2  - Jan 1,
VL  - 18
IS  - 3
SP  - 20
EP  - 31
AB  - Mutated market conditions, the advent of new players and digital technologies, and a significant regulatory push, are profoundly changing the banking industry. Banking business models may shift significantly from a pipeline, vertical, paradigm, to open banking models where modularity can be an opportunity for banks. Not only are the abovementioned factors representing a threat to the traditional model, but also they are spurring significant new opportunities to pursue new revenue streams. Those opportunities are exploited through new banking paradigms that entail higher levels of openness towards third parties and a crescent number of modular services bundled together. Models can go to mere compliance with the prescriptions of openness of PSD2, to the inclusion of new services, the opening of the banking core and data, and the aggregation of those within a platform experience. Value is created in platforms through economies of scope in production and innovation. This paper has explored the evolution of Fintech and Techfin in the market and the emergence of platform models in banking. It has investigated the evolution of that concept, also introducing an interesting banking case (BBVA), which gives several insights on the choices made toward a Banking-as-a-Platform model within the context of Fintech and Open Banking.
JF  - Electronic Business Journal
M1  - Journal Article
ER  - 

TY  - JOUR
ID  - doc:612a94e48f08e78af81fd3ec
A1  - Albadvi, Amir
T1  - Implement an open innovation approach in innovation development Challenges, Considerations and Solutions; The banking and payment industries case study
Y1  - 2019
Y2  - July 15,
VL  - 23
IS  - 2
SP  - 200
EP  - 225
AB  - The first part of this paper, reviews research on open innovation.There would be four stages in the use of open innovation approach: 1. abtaining; 2. Integrating; 3. Commercializing; 4. The interaction mechanisms. In the second part of the paper, the information is collected by semi-structured interviews.then The information analyzed and investigated using grounded theory method and the four-phase model proposed in the literature. At this stage, the banking and payment industries were selected as the case study; Due to their characteristics according to the study.Finally the main considerations and challenges to implement open innovation approach, is determined. Also an appropriate model to implement open innovation approach is proposed.
PB  - Management Research in Iran
JF  - Management Research in Iran
M1  - Journal Article
ER  - 

TY  - BOOK
ID  - doc:613c97e78f082670d9f8ba9c
A1  - Alexander, Kern
T1  - Principles of Banking Regulation
Y1  - 2019
Y2  - Jun 6,
AB  - An accessible, comprehensive analysis of the main principles and rules of banking regulation in the post-crisis regulatory reform era, this textbook looks at banking regulation from an inter-disciplinary perspective across law, economics, finance, management and policy studies. It provides detailed coverage of the most recent international, European and UK bank regulatory and policy developments, including Basel IV, structural regulation, bank resolution and Brexit, and considers the impact on bank governance, compliance, risk management and strategy.
N1  - ID: doc:612a35b08f082670d9f63ac7; M1: Book, Whole
PB  - Cambridge University Press
CY  - Cambridge, United Kingdom
SN  - 110842726X
DA  - Jun 6,
UR  - http://dx.doi.org/10.1017/9781108551557 http://dx.doi.org/10.1017/9781108551557
UR  - http://dx.doi.org/10.1017/9781108551557 http://dx.doi.org/10.1017/9781108551557
DO  - 10.1017/9781108551557
M1  - Book, Whole
ER  - 

TY  - CHAP
ID  - doc:612ac0c98f089f59012d9e30
A1  - Almehrej, Abdulaziz
A1  - Freitas, Leo
A1  - Modesti, Paolo
T1  - Account and Transaction Protocol of the Open Banking Standard
Y1  - 2020
Y2  - May 22,
SP  - 230
EP  - 236
AB  - To counteract the lack of competition and innovation in the financial services industry, the EU has issued the Second Payment Services Directive (PSD2) encouraging account servicing payment service providers to share data. The UK, similarly to other European countries, has promoted a standard API for data sharing: the Open Banking Standard. We present an overview of the results of a formal security analysis of the Account and Transaction API protocol.
T2  - Rigorous State-Based Methods
PB  - Springer International Publishing
CY  - Cham
T3  - Lecture Notes in Computer Science
SN  - 9783030480769
UR  - http://link.springer.com/10.1007/978-3-030-48077-6_16
UR  - http://link.springer.com/10.1007/978-3-030-48077-6_16
DO  - 10.1007/978-3-030-48077-6_16
M1  - Book, Section
ER  - 

TY  - JOUR
ID  - doc:614ad2b2c9e77c0001422f6c
A1  - Alt, Rainer
A1  - Zimmermann, Hans-Dieter
T1  - Electronic Markets on platform competition
Y1  - 2019
Y2  - Jun 01,
VL  - 29
IS  - 2
SP  - 143
EP  - 149
AB  - The present issue ofElectronic Markets combines two special issues and one general research article. They provide an opportunity to reflect on the competition ofelectronic (or digital) platforms that have already left strong marks in the global economy and transformations of many businesses as well as industry sectors are under way. In the latest ranking of the largest companies worldwide by market value (Murphy et al. 2019), seven entries from the top ten companies are held by providers ofelectronic platforms (Apple, Microsoft, Amazon, Alphabet, Facebook, Alibaba, Tencent). While Microsoft has been populating this ranking for almost two decades, Apple has appeared in 2010, Google in 2013 and Amazon as well as Facebook in 2016. Over the years, all of these companies remained in the ranking while other IT companies, such as Intel or IBM, have dropped out after some appearances again. It was only in 2017 that the so far dominating US companies saw the first competitors from Asia. One ofthem, Tencent, is a Chinese technology conglomerate founded in 1998. Among others, it operates the communication and payment service WeChat, which features more than one billion users. The other, Alibaba, also originates from China and owns Taobao, which was founded in 2003 and today is recognized as the largest e-commerce website worldwide with over 600 million active monthly users. Remarkably, no European businesses are to be found in the top ten rankings. Although companies, such as Experian from Ireland and Otto Group from Germany,
appeared among the top twenty global internet companies by&nbsp;market value in 2012, the competition is mainly between the US and China (Simon 2018).
PB  - Springer Berlin Heidelberg
CY  - Berlin/Heidelberg
JF  - Electronic markets
JA  - Electron Markets
SN  - 1019-6781
UR  - https://search.proquest.com/docview/2239963683
UR  - https://search.proquest.com/docview/2239963683
DO  - 10.1007/s12525-019-00353-y
M1  - Journal Article
ER  - 

TY  - THES
ID  - doc:61632f2d8f0806cb8232f7c4
A1  - Alwi, Abdurrahman Faris
T1  - Legal Protection for Bank Customers in Open Banking in Indonesia
Y1  - 2019
AB  - The main purpose of this legal research is to understand Open Banking in the framework of Indonesian Laws. This purpose is elaborated in three research questions with the aim to analyze the extent of legal protection of the interest of bank customers when third parties are accessing their data, to analyze the legal protection bank customers can seek if third parties misuse their data, and to know the policies that the government carries for the implementation of Open Banking to protect bank customers. This legal research used the normative approach in order to answer the research questions presented. The primary data is obtained from the interview conducted with relevant government agencies, also through secondary data that consists of documentary study in the relevant field. Subsequently, the result of this legal research then will be presented in a qualitative-descriptive manner. This legal research consequently yields three conclusions in relation to the present issue, in light with the research questions posed. Firstly, the existing regulatory framework for protecting bank consumer is inadequate in relation with the Open Banking phenomenon. This inadequacy is due to the uncertainty over personal data protection laws in Indonesia. Secondly, in the event of misuse of data, the existing legal protection regime is sufficient to protect bank consumer even though it still lacking in a number of aspects. Lastly, the government is currently does not carries any policy in order to protect bank customers in Open Banking yet. However, the preparations to regulate Open Banking are in its planning stage.
PB  - Universitas Gadjah Mada
JF  - Legal Protection for Bank Customers in Open Banking in Indonesia
M1  - Dissertation/Thesis
ER  - 

TY  - JOUR
ID  - doc:613c97e78f082670d9f8baa1
A1  - Anbalagan, Dr G.
T1  - New Technological Changes In Indian Banking Sector
Y1  - 2017
Y2  - Sep 10,
AB  - The new financial year in India has seen a fuel growth in the banking sector with the development of innovations like Unified Payments Interface (UPI), adoption of cloud technology… etc. the Banking challenges of changing needs and customer‘s insights, new regulations and creating more technological innovations for customers in the banks. Nowadays we have E-Banking system along with currency notes. India‘s monetary system can create a new instrument along with liquidity and safety. The Indian banking sector where introduced Arrival of the card, introduction of Electronic Clearing Service (ECS) in 1990‘s, EFT, RTGS, NEF, mobile banking, online banking are the various innovations in banking. This paper highpoints out the new technological changes in Indian banking sector.
N1  - ID: doc:612a38148f082670d9f63ad2; M1: Journal Article
JF  - International Journal of Scientific Research and Management
SN  - 2321-3418
DA  - Sep 10,
DO  - 10.18535/ijsrm/v5i9.11
M1  - Journal Article
ER  - 

TY  - JOUR
ID  - doc:6162cc498f08fb6ba45d3978
A1  - Anna, Argentati
T1  - Banks and new Competitive Scenario: FinTech, the Open Banking Paradigm and the Threat of Big Tech Companies
Y1  - 2018
IS  - 3
SP  - 441
EP  - 466
AB  - The article examines the radical changes that digital revolution is producing in the banks' competitive scenario and whether those changes together with certain choices made by European legislator can turn from a growth factor into a risk for the resilience of the system. The reference is to FinTech, to the paradigm of Open Banking and to the entry of big tech companies, destined to become the new, most formidable competitors for the banks. After having explored the ongoing changes from the antitrust perspective, the article examines the implications for the system deriving from the challenge of the big tech to the banking and financial sector and highlights the urgency to provide response in terms of antitrust enforcement, but above all on the ground of legislation. The aim is avoid that potentially harmful effects of the big tech growth take root in economic system undermining the possibility to remedy in the future.
PB  - Società editrice il Mulino
JF  - Mercato Concorrenza Regole
DO  - 10.1434/93172
M1  - Journal Article
ER  - 

TY  - JOUR
ID  - doc:6071d624c9e77c0001321a68
A1  - Arayesh, Mohammad Bagher
A1  - Rezaeirad, Mostafa
A1  - Aidi, Mohammad
A1  - Lamoki, Tohfeh Ghobadi
T1  - Thematic analysis on a model of implementation of open and technological banking in commercial banks in Iran
Y1  - 2021
Y2  - Jan 1,
VL  - 12, Tercera Epoca
IS  - 32
SP  - 414
EP  - 443
AB  - The purpose of this study was the thematic analysis on a model of implementation of open and technological banking in commercial banks in Iran. It is an applied study; in terms of method, qualitative; And in terms of research philosophy, it is a kind of interpretive research. To analyze the data from the semi-structured interviews, a thematic analysis was used. The population of this study included 20 knowledgeable people (experts in banking and university professors in the field of open banking, as well as appropriate texts for the extraction of indicators). In this investigation a snowball approach was used to select samples. As a standard for the end of sampling, the thematic saturation method is used. The topics were obtained using the two sources of theoretical literature and semi-structured interviews. The result of the qualitative data analysis led to the identification of 25 basic issues, 6 organizational issues and finally 4 contextual issues including productivity and digital governance in the shadow of knowledge, alliances with competing partners, customer experience management, digital strategic management of economic and customer management, and reform of banking processes, all presented in the form of a model. Finally,
suggestions were made in this area based on the results.
JF  - Revista de la Universidad del Zulia
DO  - 10.46925/rdluz.32.2
M1  - Journal Article
ER  - 

TY  - JOUR
ID  - doc:6065017ec9e77c0001e55764
A1  - Arner, Douglas W.
A1  - Zetzsche, Dirk A.
A1  - Buckley, Ross P.
A1  - Weber, Rolf H.
T1  - The Future of Data-Driven Finance and RegTech: Lessons from EU Big Bang II
Y1  - 2020
Y2  - Apr 01,
VL  - 25
IS  - 2
SP  - 245
EP  - 288
AB  - Europe's path to digitization and datafication in finance has rested upon four apparently unrelated pillars: (1) extensive reporting requirements imposed after the Global Financial Crisis to control systemic risk and change financial sector behavior; (2) strict data protection rules reflecting European cultural concerns about dominant actors in the data processing field; (3) the facilitation of open banking to enhance competition in banking and particularly payments; and (4) a legislative framework for digital identification imposed to further the European Single Market. The paper analyzes these four pillars and suggests that together they will underpin the future of digital financial services in Europe, and-together-will drive a Big Bang transition to datadriven finance. These seemingly unrelated pillars together bolster an emerging ecosystem which aims to promote a balance among a range of sometimes conflicting objectives, including systemic risk, data security and privacy, efficiency, and customer protection. Furthermore, we argue Europe's financial services and data protection regulatory reforms have unintentionally driven the use of regulatory technologies (RegTech) by intermediaries, supervisors and regulators, thereby laying the foundations for the digital transformation of both E.U. financial services and financial regulation. The experiences of Europe in this process provide insights for other societies in developing regulatory approaches to the intersection of data, finance and technology.
PB  - Stanford University, Stanford Law School
CY  - Stanford
JF  - Stanford journal of law, business & finance
SN  - 1078-8794
UR  - https://search.proquest.com/docview/2449281108
UR  - https://search.proquest.com/docview/2449281108
M1  - Journal Article
ER  - 

TY  - CHAP
ID  - doc:611a7f9cc9e77c0001fe253f
A1  - Arslanian, Henri
A1  - Fischer, Fabrice
T1  - Fintech and the Future of the Financial Ecosystem
Y1  - 2019
Y2  - Jul 16,
SP  - 201
EP  - 216
AB  - The world is changing fast for executives at incumbent financial institutions. Fintech startups that were once dismissed as irrelevant now play an important role in shaping the pace and direction of innovation, forcing incumbents’ labs and corporate venture funds to compete for the opportunity to partner with them. At the same time, the threat that the largest technology companies in the Western world will decide to compete for a piece of the financial services pie feels ever more inevitable. Whereas a few short years ago, the world’s largest financial institutions might have seemed unassailable, today it is clear to most that their existing business models will need to be transformed to remain economically viable.
T2  - The Future of Finance
PB  - Springer International Publishing
CY  - Cham
SN  - 3030145328
UR  - http://link.springer.com/10.1007/978-3-030-14533-0_16
UR  - http://link.springer.com/10.1007/978-3-030-14533-0_16
DO  - 10.1007/978-3-030-14533-0_16
M1  - Book, Section
ER  - 

TY  - BOOK
ID  - doc:614b279b8f0844f866e445ed
A1  - Arvidsson, Niklas
T1  - Building a cashless society : the Swedish route to the future of cash payments
Y1  - 2019
AB  - This open access book tells the story of how Sweden is becoming a virtually cashless society. Its goal is to improve readers' understanding of what is driving this transition, and of the factors that are fostering and hampering it. In doing so, the book covers the role of central banks, political factors, needs for innovation, and the stakeholders involved in developing a cashless ecosystem. Adopting a historical standpoint, and drawing on a unique dataset, it presents an academic perspective on Sweden's leading role in this global trend. The global interest in the future of cash payments makes the Swedish case particularly interesting. As a country that is close to becoming a cashless economy, it offers a role model for many other countries to learn from - whether they want to stimulate or reduce the use of cash. This highly topical book will be of interest to politicians, researchers, businesses, financial service providers and payment service providers, as well as fintech start-ups, regulators and other authorities.
T2  - SpringerBriefs in economics
PB  - Springer
CY  - Cham, Switzerland
SN  - 9783030106881
UR  - https://ebookcentral.proquest.com/lib/[SITE_ID]/detail.action?docID=5719229
UR  - https://ebookcentral.proquest.com/lib/[SITE_ID]/detail.action?docID=5719229
DO  - 10.1007/978-3-030-10689-8
M1  - Book, Whole
ER  - 

TY  - JOUR
ID  - doc:6162c9c28f0806cb8232d2df
A1  - Asadollah, Mahsa
A1  - Sanavifard, Rasoul
A1  - Hamidizadeh, Ali
T1  - Designing an Open Banking Model Based on the Emergence of Open Innovation in Iranian Banking Industry
Y1  - 2021
VL  - 12
IS  - 45
AB  - Aim and introduction: Fintech has brought a new paradigm in information technology and innovation in the financial industry. It has changed the rules of the game and managed to move traditional financial markets with disruptive innovation. Considering recent advances in technology, access to cost-effective infrastructure, and introduction of emerging applications, fintechs are leading the way among competitors in this area.
It is now the time of moving away from traditional methods of business to technology-oriented and value-creating models. Considering the role of technology in changing business models, information technology has enormously influenced the banking industry.
 Methodology: This study seeks to design a new open banking business model for banking industry based on the emergence of disruptive innovation and open innovation and to identify the drivers and their implications. The present study used a mixed-method research approach. In the qualitative phase, a conceptual model was developed based on the literature and Delphi technique, to examine 34 banking experts perceptions.
In the quantitative phase, a researcher-made questionnaire (Likert-based) was used to validate the model. The questionnaire contained 40 statements and was administered to a sample of 361 banking employees selected by cluster random sampling from among the population of the study. Data were analyzed employing SmartPLS.
For reliability tests of the model, Cronbach's alpha, composite reliability (CR) and Average Variance Extracted (AVE) were used. To assess the discriminant validity, Fornell and Larcker test were used. According to the goodness of fit index, the predictive power of the research model is very strong.
Findings: The results show that the structure of financial institutions, financial technology developers and the business ecosystem have positive impact on open banking model, but customers segmentation does not have a direct impact on open banking model. Also, open banking model has a positive impact on business environment and organizational performance, but has no significant effect on virtual banking.
Discussion and Conclusion: Considering the confirmation of Hypothesis 1 (the impact of the structure of financial institutions on the open banking model), In order to improve the business model of open banking, the structure of financial institutions should be more agile. Fintechs are more agile than banks because of their structure. Banks need to make their structures more horizontally than complex and sophisticated if they intend to offer better open banking services.
Regarding the confirmation of  hypothesis 2 (the impact of financial technology developers on the open banking model), these emerging companies should be considered as the main components of the network of partners and suppliers in the business model of banks. This cooperation can be in the form of buying or possessing companies, or integrating horizontally or vertically with banks. Moreover, the development of banking services can be outsourced to fintechs and financial start-ups so that they can improve customer experience and the proposed value with more agility. 
Concerning the confirmation of  hypothesis 3 (the impact of environmental conditions on the open banking model), It is safe to conclude that access to open banking services and the market, expert workforce, government support, and clear rules and regulations are essential to ensuring the security of transactions and preventing the hacking of online payment gateways.
In relation to the rejection of  hypothesis 4 (the impact of customer segmentation on the open banking model), It seems that Iranian banks have weaknesses in identifying target customers and their demographic characteristics, so the practice of customer segmentation is not correct. Banks should identify the needs of various groups of customers, enhance their intention to use open banking services, and ultimately customize their specific products based on their needs and wants.
Considering the confirmation of  hypothesis 5 (the impact of the open banking model on the business environment), designing the business model of open banking results in the advancement of technologies, the development of application programming interface (API), and the creation of more user-friendly systems. Open banking business models offer transparency and security to the customers and investors.
Regarding the confirmation of Hypothesis 6 (the impact of the open banking model on organizational performance), It is clear that designing the open banking model helps bank reduce operational risks, increase attraction of new customers, increase customer trust and loyalty, provide more agility in service delivery, useful application of customer data, improve customer experience, and increase the customer lifecycle in an effective way.
With regard to the rejection of Hypothesis 7 (the impact of the open banking model on the acceptance of virtual banking), It could be argued that bank employees and customers are still not familiar with the concept of virtual banking and online self-service. One reason for this lack of familiarity is that they have not properly understood the importance of personal banking. To ensure open banking, banks should help fintechs gain access to customer data and payment infrastructure so that some banking services such as payments, personal banking, and money transfer can be done using fintechs.
The results also showed that among the independent variables, fintech developers had the highest path coefficient. The results thus emphasize the importance of cooperation of the banking system with fintechs and other financial start-ups. By changing the closed-to-open banking ecosystem in Iran, banks can use third-party suppliers to manage customers’ financial services.
It seems that the most important issue is the mistrust of banks towards third-party firms and cooperation with such firms. Today, banks operate as a financial service provider and distributor. Banks often tend to invest in their territory and their own businesses areas. It seems that banks should see these emerging companies as partners than competitors. Collaboration can be at different levels, such as providing skilled workforce, upgrading hardware and software infrastructure, or providing a variety of banking and non-bank services. Consequently, retail banking will be directed to fintechs, virtual banking will be replaced with e-banking, and virtual money with electronic money (e-money). It appears that Fintechs are moving away from “open banking” to “open innovation”, as they operate in the areas of banking services, securities, insurance, and so on.
PB  - Iran Strategic Management Society
JF  - Journal of Strategic Management Studies
M1  - Journal Article
ER  - 

TY  - JOUR
ID  - doc:6162bca28f086e0f01b5a12a
A1  - Atabey, Ayça
A1  - Berber, Leyla Keser
T1  - Open Banking & Banking-as-a-Service (BaaS): A Delicate Turnout for the Banking Sector
Y1  - 2021
VL  - 2
IS  - 1
AB  - Digitalization has prompted the adoption of innovative strategies and transformation in the banking sector. The emergence of open banking is seen as the digitalization and transformation of the finance sector.1Open banking takes a regulatory approach to trigger the advancement of global banking and contribute to the improvement of the financialindustry2by liberating customers’ data and accounts.3Currently, some regulations encourage banks to open their data. The EU’s Payment Services Directive (PSD2) is an excellent example of this as it compels banks on open banking or Application Programming Interface4(API) banking. Following the UK Open Banking initiative5and the PSD2,open banking regulatory initiatives have become a legal trend in the banking sector. This trend is likely to continue with increased popularity, as more geographies seek ways to encourage competition and foster innovation. The COVID-19 crisis acted as a catalyst as it increased the need for digital banking services. Therefore, it paved the way for the pre-valence of open banking in different geographies.6Whileopen banking has become increasingly popular, the Platform Business Model/ ‘Platformization’ of Banking has also been under the spotlight and is expected to change the current banking business model. It is important to note that mandatory or voluntary API sharing does not transform banks into platform banking. On the contrary, API sharing with-out conducting any impact analysis or strategic plans would put banks at risk. Considering significant advancements in financial technologies, sticking only to traditional banking methods and models is a critical tactical failure.7Tech giants such as Google, Facebook, and Amazon are seen as threats8(or for some, as an opportunity) for banks. As online platform providers, they are all in a perfect position to provide and bundle more financial services to their users than banks. Big Tech platforms have already penetrated more less-developed banking markets, primarily via the mobile ecosystem, with payment services.
JF  - Global Privacy Law Review
M1  - Journal Article
ER  - 

TY  - JOUR
ID  - doc:612ad1928f08f3fc2897cd88
A1  - Avgouleas, E.
A1  - Chiu, Iris
A1  - Schammo, Pierre
T1  - Fintech revolution and regulation.
Y1  - 2019
Y2  - January 1,
VL  - 20
IS  - 1
SP  - 1
EP  - 4
AB  - Since the great financial crisis in 2008 and the near collapse of the global financial system, two 
themes have dominated policy-making, law reform and the academic debate: taming systemic 
risk and harnessing technological innovation. Both themes have been incredibly complex and 
multi-faceted and to some extent inter-linked. The promise of technological innovation in terms 
of more efficient, speedier and more cost-effective markets has been great from the outset. 
Even more so since the recent emergence of financial technology firms (Fintechs) which have 
made great inroads in the payments sector. The same applies to the application of new 
technology in the sphere of financial intermediation by means of new business 
models/techniques such as peer-to-peer (P2P) lending, crowdfunding platforms, or the 
emergence of initial coin offerings (ICOs) as part of the controversial cryptoassets industry. 
Great are also the risks and perils emanating from these rapid developments, especially risks 
to the consumer, the integrity of financial markets, and the protection of financial user data 
from commercial exploitation or worse, for example, behavioural profiling in the context of 
loan approvals.
PB  - Springer
JF  - European business organization law review.
M1  - Journal Article
ER  - 

TY  - JOUR
ID  - doc:614a69cb8f08d40df5f0ac6e
A1  - Badour, Ana
A1  - Presta, Domenic
T1  - Open Banking: Canadian and International Developments
Y1  - 2018
Y2  - Dec 1,
VL  - 34
IS  - 1
SP  - 41
EP  - 47
AB  - According to then-CFPB Director Richard Cordray: "These principles express our vision for realizing an innovative market that gives consumers protection and value. In Hong Kong, the Hong Kong Monetary Authority has issued an Open API framework for public consultation.15 Japan has also introduced legislation on open banking.16 In Singapore, instead of mandating open banking, the Monetary Authority of Singapore (MAS) has been encouraging financial institutions to develop APIs openly so they can work with service providers to enhance customer experience.17 MAS also plans to issue guidelines on the ethical use of data.18 6.CANADIAN DEVELOPMENTS In Canada, the federal government is currently undergoing a review of open banking to assess whether it could have a positive impact on consumers while considering the risks to consumer privacy, data security, and financial stability.19 While issued in the context of real estate data, the recent decision by the Supreme Court of Canada to uphold the Competition Tribunal's prior order requiring the Toronto Real Estate Board (TREB) to permit the public disclosure of home sale prices is also potentially relevant to the discussions and considerations around open banking in Canada. [...]the expansion of open banking will not come without risks and these risks need to be managed. [...]in regulating open banking, rules and standards will need to be put in place.
PB  - Carswell Company Ltd
CY  - Toronto
JF  - Banking & finance law review
SN  - 0832-8722
UR  - https://search.proquest.com/docview/2157812605
UR  - https://search.proquest.com/docview/2157812605
M1  - Journal Article
ER  - 

TY  - CONF
ID  - doc:614a6cf08f08d40df5f0ac98
A1  - Bagrecha, Nikita Rajeshkumar
A1  - Mustafa Polishwala, Ishaq
A1  - Mehrotra, Pragya Abhai
A1  - Sharma, Rishabh
A1  - Thakare, B. S.
T1  - Decentralised Blockchain Technology: Application in Banking Sector
Y1  - Jun 2020
SP  - 1
EP  - 5
AB  - With ever-evolving technologies, the banking systems can update from their traditional methodologies to a digital, immutable, distributed ledger that can be implemented via Blockchain. Blockchain Technology is a distributed peer to peer linked structure which can solve the problem of maintaining and recording transactions in a banking system. Blockchain provides properties like transparency, robustness, auditability, and security. This paper aims at giving these functionalities in a distributed banking system using blockchain, which will be at par with the current methodologies. It will also focus on the limitations while implementing blockchain and future scope.
PB  - IEEE
JF  - 2020 International Conference for Emerging Technology (INCET)
JA  - INCET
UR  - https://ieeexplore.ieee.org/document/9154115
UR  - https://ieeexplore.ieee.org/document/9154115
DO  - 10.1109/INCET49848.2020.9154115
M1  - Conference Proceedings
ER  - 

TY  - JOUR
ID  - doc:6162c0148f085d9c73f18209
A1  - Bahri, Germain
A1  - Lobo, Tabitha
T1  - The seven highly effective strategies to survive in the open banking world
Y1  - 2020
VL  - 5
IS  - 2
SP  - 102
EP  - 109
AB  - While open banking is expected to accelerate the pace of disruption and has brought a wealth of new opportunities for banks to better understand their customers and offer value-added services, changing customer behaviour and increased competitive offerings by new entrants are pushing them to look beyond their traditional territory. Embracing application programming interfaces (APIs) that enable them to plug-and-play in the digital business ecosystem is only one of the many ways in which banks can compete. This paper discusses, identifies and illustrates some of the most common strategies and business model archetypes banks can adopt to move beyond the required APIs and remain relevant in the years to come. The different business models portrayed in this paper encourage banks to consider the following strategies: the augment model, the migrate model, the platform model, the greenfield model, the marketplace model, the merger and acquisition and the banking-as-a-service model. Every bank will need to question its identity and central focus to select its most suitable strategy.
PB  - Henry Stewart Publications
JF  - Journal of Digital Banking
M1  - Journal Article
ER  - 

TY  - RPRT
ID  - doc:611a8a07c9e77c0001caa4ee
A1  - Barr, Michael S.
A1  - DeHart, Abigail
A1  - Kang, Andrew
T1  - Consumer Autonomy and Pathways to Portability in Banking and Financial Services
Y1  - 2019
Y2  - November 3,
SP  - 1
EP  - 27
AB  - One of the critical ways to promote economic security is by making financial services work better for more American families. Efforts to build a financial system that promotes consumer autonomy will involve innovation and reforms to our payment systems and more broadly, our policy and legal infrastructure. Such advances help empower consumers and harness technological innovation, but they also need to be grounded with strong consumer protections—especially in an era where people increasingly turn to technology to manage their financial lives. This white paper is designed to spark conversation among academics, private sector stakeholders, public interest organizations,
legislators, policy-makers, and regulators about how to approach consumer financial data.
Consumer financial data is playing an increasingly important role in driving value creation in the financial services sector. Banks can now leverage advanced processing technologies to obtain new insights about client behavior to develop smarter projects. At the same time, data has fueled innovation by financial technology service providers (“FSPs”) that source data from banks. These service providers harness the data to create products and services that perform key consumer financial activities once handled entirely by banks and offer new experiences that
banks themselves are often not delivering.&nbsp;But who owns a customer’s financial data? FSPs assert that consumers should be empowered to own their own data, especially as this would introduce new competition into the financial service sector. Many banks, however, contend that opening up consumer information to third parties raises serious risks of fraud and abuse.Both sides of the debate advocate for the consumer’s interest: banks on the grounds of security and privacy, and the fintech sector on the grounds of access and innovation.
The issues surrounding consumer financial data ownership are not straightforward, and the questions involved are more complex than whether or not third parties ought to be allowed access to bank accounts using customers’ credentials. For example, even if banks willingly shared financial data, a surge in the free flow of consumer data would create significant privacy, security, and liability issues. Moreover, the U.S. has no singular, overarching data protection law that imposes oversight over all entities that handle consumer data. The system of regulatory oversight of data-related issues is fragmented and inconsistent—preventing stakeholders from addressing issues in a systematic and consistent manner.
Solutions to these issues need not be mutually exclusive: banks, FSPs, and policymakers can develop standards that improve customer choice, consumer protection, security, and privacy. A cooperative effort can promote new entrants, competition, and innovation that
consumers. Progress will involve both technological security improvements, as well as changes in how society and regulatory bodies interact with technology.
As it stands, however, consumer financial data lacks portability. In other words, the data lacks the freedom of movement that could drive competition among service providers by allowing consumers to choose the optimum mix of products and services that suit their particular financial needs. Portability would allow consumers to take greater ownership and control over their data, which could also be good for the economy as a whole: In 2013, the McKinsey Global Institute estimated that increasing access to data in consumer finance could add between $210 - $280 billion a year to global GDP, with up to 50 percent of this total flowing to consumers through enhanced price transparency and tailored product offerings.5
Globally, data portability is not a novel concept. In fact, the U.S. lags significantly behind some other countries such as the U.K., Australia, and India, which have taken strides toward attaining data portability; however, the challenge facing U.S. policymakers is to construct a sensible policy framework suited to the particular
regulatory and technical attributes of the U.S. consumer financial services sector.
PB  - Center of Finance, Law and Policy, University of Michigan
CY  - Ann Arbor, Michigan, US
JF  - SSRN Electronic Journal
SN  - 1556-5068
UR  - https://ssrn.com/abstract=3483757
UR  - https://ssrn.com/abstract=3483757
DO  - 10.2139/ssrn.3483757
M1  - Report
ER  - 

TY  - JOUR
ID  - doc:613c97e78f082670d9f8baaa
A1  - Barros Pena, Belén
A1  - Kursar, Bailey
A1  - Clarke, Rachel E.
A1  - Alpin, Katie
A1  - Holkar, Merlyn
A1  - Vines, John
T1  - "Pick Someone Who Can Kick Your Ass" - Moneywork in Financial Third Party Access
Y1  - 2021
Y2  - Jan 5,
VL  - 4
SP  - 1
EP  - 28
AB  - This paper explores some of the new possibilities for financial third party access that are enabled by "open banking". The term open banking is used to designate the availability of banks' customer data through application programming interfaces (APIs). Financial third party access refers to the mechanisms that facilitate the engagement of others in the management of our personal finances. Engaging trusted others in personal finances may be especially valuable for individuals experiencing financial hardship or life circumstances that place their financial stability at risk. We deployed a new third party access tool enabled by the UK Open Banking APIs for 90 days with 14 people who self-identified as living with a mental health condition. The tool, which was developed by a financial technology startup founded by the second author, allowed participants to select a trusted "ally" who was notified when certain transactions took place in participants' bank accounts. During the deployment, the 14 participants and 8 of their "allies" took part in a diary study and pre- and post-deployment interviews. The experiences of our participants reveal the inadequacy and shortcomings of existing formal third party access mechanisms, and the moneywork involved in financial third party access. We argue that focusing on this moneywork can help us design flexible, proportionate and practice-sensitive services for financial third party access that move beyond discourses of protection and control in order to enable meaningful financial collaboration.
N1  - ID: doc:612acb918f081c23718fccdd; M1: Journal Article
JF  - Proceedings of the ACM on human-computer interaction
SN  - 2573-0142
DA  - Jan 5,
DO  - 10.1145/3432917
M1  - Journal Article
ER  - 

TY  - BOOK
ID  - doc:612acd908f081c23718fccea
A1  - Bascand, Geoffrey M.
T1  - Banking the economy in post-COVID Aotearoa
Y1  - 2020
Y2  - January 1,
AB  - Source: National Library of New Zealand Te Puna Matauranga o Aotearoa, licensed by the Department of Internal Affairs for re-use under the Creative Commons Attribution 3.0 New Zealand Licence.
PB  - Reserve Bank of New Zealand Te Pūtea Matua
CY  - Wellington, N.Z
UR  - https://natlib-primo.hosted.exlibrisgroup.com/primo-explore/search?query=any,contains,9918994067102836&tab=catalogue&search_scope=NLNZ&vid=NLNZ&offset=0
UR  - https://natlib-primo.hosted.exlibrisgroup.com/primo-explore/search?query=any,contains,9918994067102836&tab=catalogue&search_scope=NLNZ&vid=NLNZ&offset=0
M1  - Book, Whole
ER  - 

TY  - JOUR
ID  - doc:6061cd3ec9e77c000130cc00
A1  - Basso, Adriano
A1  - Bon, Julie
A1  - Tasker, Bethany
A1  - Timan, Natalie
A1  - Walker, Mike
A1  - Whitcombe, Chris
T1  - Recent Developments at the CMA: 2017–2018
Y1  - 2018
Y2  - Dec
VL  - 53
IS  - 4
SP  - 615
EP  - 635
AB  - We describe three interesting cases that the UK Competition and Markets Authority (CMA) has dealt with over the past year: first, we discuss the merger of two online food ordering platforms—Just Eat and Hungryhouse—which required an assessment of competition in the presence of indirect network effects. Second, we discuss the vertical merger of a grocery retailer and wholesaler—Tesco and Booker—which posed the challenge of how to assess a firm’s incentives to foreclose its rivals when there are thousands of local markets. Finally, we discuss Open Banking, which lies at the heart of the package of remedies that came out of the CMA’s market investigation into personal banking, and sought to tackle issues of low customer engagement.
PB  - Springer US
CY  - New York
JF  - Review of industrial organization
JA  - Rev Ind Organ
SN  - 0889-938X
UR  - https://search.proquest.com/docview/2117646118
UR  - https://search.proquest.com/docview/2117646118
DO  - 10.1007/s11151-018-9668-2
M1  - Journal Article
ER  - 

TY  - JOUR
ID  - doc:614a519a8f0870d8ca15f58c
A1  - Begum, Mohammed Farzana
T1  - An Overview of Digital Financial Services in India: Concept, Initiatives and Advantages
Y1  - 2018
VL  - 9
IS  - 3
SP  - 1139
AB  - This chapter presents the challenges related to the security assessment and the automated synthesis of mitigation measures of APIs for financial services. The focus is
on the APIs supporting the implementation of the new Payment Services Directive [PSD2]. It also gives an overview of an innovative approach to address these
challenges by (i) the automated identification and mitigation of security misconfigurations underlying sessions based on Transport Layer Security [TLS], which is
ubiquitously used to build a foundation layer of security; and (ii) the automated
penetration testing and synthesis of mitigations for the functionalities provided by
APIs built on top of it, both business (e.g., payments) and security (e.g., authentication or authorization). The main novelty of the proposed approach lies in the tight
integration of identification and mitigation phases by means of actionable measures that allow users to significantly strengthen the security posture of the entire
API ecosystem.&nbsp;
JF  - Asian Journal of Management
SN  - 0976-495X
DO  - 10.5958/2321-5763.2018.00183.X
M1  - Journal Article
ER  - 

TY  - JOUR
ID  - doc:611a9160c9e77c0001fe25f6
A1  - Bethell, Oliver
T1  - Competition Law and Tech - A New Approach
Y1  - 2019
Y2  - March 7,
AB  - In the past two years, the European Commission and national agencies have concluded investigations into a wide range of tech companies’ practices. Running alongside enforcement activity, there has been a series of public policy debates about the role of technology in society more generally, the architecture of digital platforms, and the rights and interests of users. My remarks here focus on how Google can work with antitrust agencies on issues to do with market power and contestability.
JF  - SSRN Electronic Journal
SN  - 1556-5068
DO  - 10.2139/ssrn.3348636
M1  - Journal Article
ER  - 

TY  - JOUR
ID  - doc:612ad1408f08413e947b5ff2
A1  - Bhalla, Ravi
T1  - FinTech innovation: Revolutionary or evolutionary business model disruption?
Y1  - 2019
Y2  - Jan 1,
VL  - 4
IS  - 2
SP  - 102
EP  - 110
AB  - The next wave of FinTech activity has the potential to provide revolutionary business models. Collaboration between banks and FinTechs has influenced the evolution of banking business models. But the greatest challenge to FinTechs is to maximise and sustain customer adoption. This paper takes an applied approach to analyse the impact FinTech innovation has had on the banking sector and discusses its future. It will provide details of the new operating environment, discuss the evolution of customer experience and the digital banking landscape, and will examine how these areas have disrupted business and operating models. It will also discuss the threat posed by tech giants.
JF  - Journal of digital banking
SN  - 2397-060X
UR  - http://openurl.ingenta.com/content?genre=article&issn=2397-060X&volume=4&issue=2&spage=102&epage=110
UR  - http://openurl.ingenta.com/content?genre=article&issn=2397-060X&volume=4&issue=2&spage=102&epage=110
M1  - Journal Article
ER  - 

TY  - JOUR
ID  - doc:614a53c38f080ae5dddf2b7b
A1  - Bisegna, Andrea
A1  - Carbone, Roberto
A1  - Ceccato, Mariano
A1  - Manfredi, Salvatore
A1  - Ranise, Silvio
A1  - Sciarretta, Giada
A1  - Tomasi, Alessandro
A1  - Viglianisi, Emanuele
T1  - Automated Assistance to the Security Assessment of API for Financial Services
Y1  - 2020
SP  - 94
AB  - This chapter presents the challenges related to the security assessment and the automated synthesis of mitigation measures of APIs for financial services. The focus is
on the APIs supporting the implementation of the new Payment Services Directive [PSD2]. It also gives an overview of an innovative approach to address these
challenges by (i) the automated identification and mitigation of security misconfigurations underlying sessions based on Transport Layer Security [TLS], which is
ubiquitously used to build a foundation layer of security; and (ii) the automated
penetration testing and synthesis of mitigations for the functionalities provided by
APIs built on top of it, both business (e.g., payments) and security (e.g., authentication or authorization). The main novelty of the proposed approach lies in the tight
integration of identification and mitigation phases by means of actionable measures that allow users to significantly strengthen the security posture of the entire
API ecosystem.
JF  - Cyber-Physical Threat Intelligence For Critical Infrastructures Security
M1  - Journal Article
ER  - 

TY  - JOUR
ID  - doc:6162bb3c8f086e0f01b5a09f
A1  - Bispo, Amanda Antonely A.
T1  - Open Banking and the Decentralization of Payments in the EU: Untwining the PSD2
Y1  - 2020
VL  - 6
SP  - 586
AB  - The revised Payment Services Directive (PSD2) is connected to the new scenario of open
banking and digitalization of services. In the interaction of consumers and financial
institutions, much has changed with the reality of digital banking. There is a trend to
personalize services and use analytics to determine the profile of the consumer. The use of
data and its protection is the main scope of the PSD2 that aims towards the consumer and
responding to the disruption of the market. This report deals with the question whether the payments market is ready for the change.&nbsp;
PB  - HeinOnline
JF  - European Data Protection Law Review
M1  - Journal Article
ER  - 

TY  - RPRT
ID  - doc:613c97e88f082670d9f8bab0
A1  - Black, Doug
A1  - Stewart Olsen, Carolyn
T1  - Open Banking: What It Means For You?
Y1  - 2018
Y2  - December 6,
SP  - 1
EP  - 44
AB  - The Standing Senate Committee on Banking, Trade and Commerce is calling for decisive action from the federal government to move forward with an open banking framework that will keep Canadians’ personal financial information safe, provide more choice and improved financial products and services to Canadian consumers and keep the Canadian financial sector strong and internationally competitive. Canadian consumers have little control over their personal financial data and can find accessing and sharing their data cumbersome and difficult to do, as most of the control resides with the financial institutions that collect and store it. The rapid adoption by Canadian consumers of new banking technologies, such as data aggregation and robo-advisors, has created the need for fintech companies to be able to access this data easily and seamlessly. Currently, these companies use “screen scraping” whereby banking login credentials are used to extract customer financial and transactional data. While this is convenient, customers have no control over the scope or duration of the app’s access to their data and they have no control over how that data is used. Open banking generally refers to a framework to give customers access to and control over their financial data. As the experiences of the United Kingdom and Australia have shown, an open banking framework allows consumers to direct banks to securely share only the financial data that they choose, for the duration that they choose, through the use of application programming interfaces, or APIs. Canadian consumers and small businesses would also benefit from increased competition and innovation in the financial sector. Fintech companies may use the data provided through open banking to develop apps with which to better manage their personal finances or apps that assist with searching for lower fees and interest rates. Lastly, the increased growth and innovation in the fintech sector would be an economic benefit for Canada. If Canada misses the opportunity to create a regulatory environment conducive to open banking, Canada risks falling behind other countries. To have a robust and successful open banking framework, legislative changes will be required. However, given the urgency with which Canada needs to move forward, the committee has also made some short- term recommendations that should be implemented immediately.
Key Recommendations Actions that the federal government can and should take now are to:  Designate the Financial Consumer Agency of Canada as the interim oversight body for screen scraping and open banking activities with a mandate to conduct research and public education, and to respond to complaints.  Provide immediate funding to consumer protection groups to help them conduct and publicize research on the benefits and risks of screen scraping and open banking activities.  Facilitate the development of a principles-based, industry-led open banking framework. Actions that the federal government should pursue over the longer term include:  Modernize the Personal Information Protection and Electronic Documents Act to align it with global privacy standards. The changes must include a consumer right to direct that their personal financial information be shared with another organization.  Designate the Privacy Commissioner of Canada and the Canadian Commissioner of Competition as the co-regulatory and enforcement authorities for open data frameworks. Next Steps It is up to the federal government to encourage innovation and the adoption of new technologies while protecting the privacy of Canadians. If implemented correctly, open banking offers the federal government the opportunity to accomplish both of these objectives.
N1  - ID: doc:612cb1e2c9e77c000140b601; M1: Report
PB  - Senate of Canada
CY  - Ottawa, Canada
JF  - Standing Senate Committee on Banking, Trade and Commerce
DA  - December 6,
UR  - https://www.secanada.ca https://www.secanada.ca
UR  - https://www.secanada.ca https://www.secanada.ca
M1  - Report
ER  - 

TY  - CHAP
ID  - doc:612ad84e8f0894a259c8bb8f
A1  - Blakstad, Sofie
A1  - Allen, Robert
T1  - New Payments Landscape
Y1  - 2018
Y2  - Jun 7,
SP  - 67
EP  - 85
AB  - In this chapter, we examine how payments have evolved in recent years, from cash-based to digital and from batch to instant. We present the commercial landscape of payments today, with central banks, centralised infrastructure, distributed commercial banks and payments services, together with some of the technical challenges in adapting to new standards, such as instant paymentsInstant payments. We show how alternative methods of moving value, including non-bank payments and blockchain-based transactions, are bypassing payments infrastructure and the banking system.
T2  - FinTech Revolution
PB  - Springer International Publishing
CY  - Cham
SN  - 9783319760131
UR  - http://link.springer.com/10.1007/978-3-319-76014-8_4
UR  - http://link.springer.com/10.1007/978-3-319-76014-8_4
DO  - 10.1007/978-3-319-76014-8_4
M1  - Book, Section
ER  - 

TY  - CHAP
ID  - doc:613c97e88f082670d9f8bab1
A1  - Blakstad, Sofie
A1  - Allen, Robert
T1  - New Standard Models for Banking
Y1  - 2018
Y2  - Jun 07,
SP  - 147
EP  - 166
AB  - In this chapter, we explore how traditional banking operating models are struggling, and describe the emerging models for banks that are being adopted both by incumbents and by challengers, together with some of the opportunities and challenges these new models present. It’s important to bear in mind that this is still a relatively new industry development and, like every other major disruption, early adopters and leading-edge pioneers are more likely to get it wrong than right. We believe some will succeed, but today there is limited evidence to indicate who that will be.
N1  - ID: doc:611a936cc9e77c0001fe2607; M1: Book, Section
T2  - FinTech Revolution
PB  - Springer International Publishing
CY  - Cham
SN  - 9783319760131
DA  - Jun 07,
UR  - http://link.springer.com/10.1007/978-3-319-76014-8_9 http://link.springer.com/10.1007/978-3-319-76014-8_9
UR  - http://link.springer.com/10.1007/978-3-319-76014-8_9 http://link.springer.com/10.1007/978-3-319-76014-8_9
DO  - 10.1007/978-3-319-76014-8_9
M1  - Book, Section
ER  - 

TY  - BOOK
ID  - doc:613c97e88f082670d9f8bab4
A1  - Boden, Anne
T1  - The Money Revolution
Y1  - 2019
AB  - Transform the way you think about money in this easy-to-use, jargon-free guide which busts commonly held financial myths, helping you to get the most of your cash in today's digital world.
N1  - ID: doc:612acad78f081f64b498d0df; M1: Book, Whole
PB  - Kogan Page, Limited
CY  - London
SN  - 1789660610
UR  - https://ebookcentral.proquest.com/lib/[SITE_ID]/detail.action?docID=5848254 https://ebookcentral.proquest.com/lib/[SITE_ID]/detail.action?docID=5848254
UR  - https://ebookcentral.proquest.com/lib/[SITE_ID]/detail.action?docID=5848254 https://ebookcentral.proquest.com/lib/[SITE_ID]/detail.action?docID=5848254
M1  - Book, Whole
ER  - 

TY  - BOOK
ID  - doc:613c97e88f082670d9f8bab5
A1  - Boobier, Tony
T1  - AI and the future of banking
Y1  - 2020
Y2  - Jan 1,
AB  - "AI and the Future of Banking is an informative guide on the applications of Cognitive Analytics/Artificial Intelligence (AI) to the banking industry. The book will equip any industry participant, including new entrants to the industry, with the essential information to understand the implications of data and analytics on their roles, responsibilities and personal career development, with focus on the use of analytics to create operational effectiveness, customer retention and finance and risk management. While a combination of theory and published case studies, it will not be a technical book (i.e. about IT architecture, platforms and algorithms) or a detailed review of a specific working area but rather an easy read for those with limited or no IT background. The book will also discuss the concept of data-driven 'Open Banking,' which is a process that uses 'APIs' to share information securely, without having to reveal passwords. IDC say that by 2020, 50% of all businesses will be using cognitive analytics, which are intelligent and self-learning systems that respond to human voices rather than needing to be 'coded'. The use of Cognitive Analytics/Artificial Intelligence (AI) Systems and data in banking is set to accelerate. The cognitive or a 'AI' computing market is estimated to exceed $12.0 Billion by 2022, with banking identified as an 'early-mover' industry. Gartner say that AI will be mainstream for banking in 5-10 years. There is already evidence that early-mover banks are beginning to investigate these new technologies. However, there are many laggards and market maturity is inconsistent, with knowledge transfer being critical at this stage"--
N1  - ID: doc:612a58a58f0894972baf634d; M1: Book, Whole
PB  - Wiley
CY  - Chichester, West Sussex, United Kingdom
SN  - 1119596122
DA  - Jan 1,
UR  - https://ebookcentral.proquest.com/lib/[SITE_ID]/detail.action?docID=6166911 https://ebookcentral.proquest.com/lib/[SITE_ID]/detail.action?docID=6166911
UR  - https://ebookcentral.proquest.com/lib/[SITE_ID]/detail.action?docID=6166911 https://ebookcentral.proquest.com/lib/[SITE_ID]/detail.action?docID=6166911
M1  - Book, Whole
ER  - 

TY  - JOUR
ID  - doc:6071d854c9e77c0001321a8e
A1  - Borgogno, Oscar
A1  - Colangelo, Giuseppe
T1  - Data sharing and interoperability: Fostering innovation and competition through APIs
Y1  - 2019
Y2  - Oct
VL  - 35
IS  - 5
SP  - 105314
AB  - Application Programming Interfaces (APIs) have been identified by the European Commission as a key enabler of interoperability among private and public undertakings. Further, a systematic adoption of open and standardized APIs by firms and developers appears crucial to unlock competition and ultimately promote the flourishing of Artificial Intelligence (AI) and Internet of Things (IoT) innovation.
Analysing the main European regulatory initiatives which have so far surfaced in the realm of data governance (right to personal data portability, free flow of non-personal data, access to customer account data rule, re-use of government data), it seems that the EU legislator is not tackling the matter consistently. Indeed, on one side, all these initiatives share a strong reliance on APIs as a key facilitator to ensure a sound and effective data sharing ecosystem. However, on the other side, all these attempts are inherently different in terms of rationale, scope and implementation. The article stresses that data sharing via APIs requires a complex implementation process and sound standardization initiatives are essential for its success. Moreover, data pooling agreements need to be targeted in advance by competition law so to incentivize their adoption and leverage their pro-competitive potential. As for pricing and compensation issues, we point out that placing excessive reliance on fair, reasonable and non-discriminatory (FRAND) terms might be counterproductive.
PB  - Elsevier Ltd
JF  - The computer law and security report
SN  - 0267-3649
UR  - http://dx.doi.org/10.1016/j.clsr.2019.03.008
UR  - http://dx.doi.org/10.1016/j.clsr.2019.03.008
DO  - 10.1016/j.clsr.2019.03.008
M1  - Journal Article
ER  - 

TY  - GEN
ID  - doc:6071e1c4c9e77c0001e65bca
A1  - Borgogno, Oscar
A1  - Colangelo, Giuseppe
T1  - The data sharing paradox: BigTechs in finance
Y1  - 2020
Y2  - -10-02
VL  - 16
IS  - 2-3
SP  - 492
AB  - The European wave of regulatory interventions aimed at promoting access to data and data sharing shows no signs of stopping. However, concerns are being expressed about alleged unintended consequences of data portability in financial markets. In particular, new calls have been voiced to contain the engagement of BigTech platforms with retail banking. The paper argues that asymmetrical regulatory measures imposed on BigTechs entry in the financial industry may tilt the market in favour of incumbent banks. Indeed, as FinTech start-ups seem more likely to work alongside incumbent banks rather than compete with them, limiting the entry of BigTechs may remove the only effective source of competitive pressure for traditional bank, thereby ultimately frustrating the pro-competitive potential of the access to account rule enshrined in the revised Payment Service Directive (PSD2).
PB  - Informa UK Limited
JF  - European Competition Journal
JA  - European Competition Journal
SN  - 1744-1056
DO  - 10.1080/17441056.2020.1812285
M1  - Generic
ER  - 

TY  - JOUR
ID  - doc:611a9535c9e77c0001fe2618
A1  - Borgogno, Oscar
A1  - Colangelo, Giuseppe
T1  - Consumer Inertia and Competition-Sensitive Data Governance: The Case of Open Banking
Y1  - 2020
Y2  - jan 1,
VL  - 9
IS  - 4 (2020)
EP  - 143 – 150
AB  - The issue of consumer disengagement has troubled regulators and policy makers for years, since it undermines the functioning of sound competitive markets by allowing incumbents to enjoy economic supracompetive returns to the detriment of innovation and consumer welfare. The market investigation into the banking industry launched by the UK Competition and Market Authority (CMA) represents an original attempt to tackle the problem through antitrust enforcement. By building on the access-to-account rule enshrined within the European regulatory framework of the revised Payment Service Directive and the most recent developments of FinTech innovation, the CMA has designed a set of measures aimed at addressing some of the structural features causing adverse effects on competition in the retail markets, ultimately paving the way towards Open Banking. The paper highlights the rationales, benefits and potential drawbacks of the UK Open Banking plan, investigating if this regulatory intervention can act as a blueprint for harnessing the competitive potential of data-driven innovation of the financial
industry and the digital economy as a whole.
JF  - Journal of European Consumer and Market Law
SN  - 1556-5068
DO  - 10.2139/ssrn.3513514
M1  - Journal Article
ER  - 

TY  - JOUR
ID  - doc:611a9eccc9e77c0001caa5da
A1  - Borgogno, Oscar
A1  - Colangelo, Giuseppe
T1  - Data, Innovation and Transatlantic Competition in Finance: The Case of the Access to Account Rule
Y1  - 2020
Y2  - Jan 1,
VL  - 31
IS  - 4 (2020)
EP  - 573 – 610
AB  - Technological innovation can foster competition within the retail financial sector. However, in order to pave the way for the emergence of FinTech with the goal of promoting innovation and competition, policymakers need to address a data bottleneck problem. The access to account (XS2A) rule introduced by the revised EU Payment Service Directive (PSD2) is worth of attention as it mandates banks to provide access to customer account data to all authorized third payment service providers. If properly implemented, the XS2A rule may unlock competition in retail financial markets by mitigating consumer disengagement and information asymmetry problems that have traditionally affected retail financial markets. In this respect, as showed by the UK Open Banking experience, supervised application programming interfaces (APIs) standardization is crucial to deliver adequate levels of interoperability
JF  - European Business Law Review
SN  - 1556-5068
UR  - https://kluwerlawonline.com/journalarticle/European+Business+Law+Review/31.4/EULR2020023
UR  - https://kluwerlawonline.com/journalarticle/European+Business+Law+Review/31.4/EULR2020023
DO  - 10.2139/ssrn.3251584
M1  - Journal Article
ER  - 

TY  - GEN
ID  - doc:616324bc8f0806cb8232f6d8
A1  - Borsellino, Grace
T1  - How the open banking API could transform financial services to benefit consumers
Y1  - 2018
AB  - FinTech is a term used to describe the use of technology in financial services. FinTech firms are often startup businesses that use new business models to disrupt existing financial systems. They create financial tools for everyday people, serious investors and the banks themselves. Their customer focus caters to the growing millennial and Gen Z population who have large digital appetites. The Australian startup Zip Money offers a cloud-based digital platform that allows retailers to offer a “buy now, pay later” service to customers for their products. In 2016, the company acquired Pocketbook, which syncs transaction data from bank accounts to help users track their spending and manage their money. Services like these aren’t a replacement for traditional banking. Rather, they use your banking data to create new services to deliver a better experience for users. FinTech is rapidly growing, both in Australia and internationally. According to a recent survey, Australian FinTech companies have seen a 200% increase in median revenue since 2016. Open banking will lead to further innovation and growth in the industry. We may even see banks shifting into the backdrop as these businesses become the shopfronts of financial services, using customer data held by banks.&nbsp;&nbsp;
T2  - The Conversation
UR  - https://theconversation.com/how-the-open-banking-api-could-transform-financial-services-to-benefit-consumers-99753
UR  - https://theconversation.com/how-the-open-banking-api-could-transform-financial-services-to-benefit-consumers-99753
M1  - Online Discussion Forum/Blogs
ER  - 

TY  - JOUR
ID  - doc:613c97e88f082670d9f8babb
A1  - Bouille, Isabelle
A1  - Haase, Tanja
T1  - Adoption of global market practice for payments will pave the road to a successful global migration to ISO 20022
Y1  - 2019
Y2  - Jun 1,
VL  - 13
IS  - 2
SP  - 104
EP  - 112
AB  - As digital technology transforms the payments landscape, existing standards are no longer fit for purpose. Adoption of ISO 20022 - a newer, richer and more flexible standard - will enable market infrastructures to offer customers more innovative and efficient services. Reflecting this trend, SWIFT is embarking on the phased migration of payments messages to ISO 20022. However, the success of ISO 20022 risks creating problems if there is too much variation in the way it is implemented. Such variation would fundamentally undermine the value of the standard itself. This article will explore how extensive consultation with the industry has provided a framework for SWIFT's ISO 20022 migration strategy. A collaborative approach to standards and adoption of global market practice is being taken to build on the success of ISO 20022 and ensure innovation continues in the cross-border payment landscape.
N1  - ID: doc:612acca78f089f59012d9e8c; M1: Journal Article
JF  - Journal of payments strategy & systems
SN  - 1750-1806
DA  - Jun 1,
UR  - http://openurl.ingenta.com/content?genre=article&issn=1750-1806&volume=13&issue=2&spage=104&epage=112 http://openurl.ingenta.com/content?genre=article&issn=1750-1806&volume=13&issue=2&spage=104&epage=112
UR  - http://openurl.ingenta.com/content?genre=article&issn=1750-1806&volume=13&issue=2&spage=104&epage=112 http://openurl.ingenta.com/content?genre=article&issn=1750-1806&volume=13&issue=2&spage=104&epage=112
M1  - Journal Article
ER  - 

TY  - JOUR
ID  - doc:611aa196c9e77c0001caa5df
A1  - Bourne, Clea
T1  - Fintech’s Transparency–Publicity Nexus: Value Cocreation Through Transparency Discourses in Business-to-Business Digital Marketing
Y1  - 2020
Y2  - Oct
VL  - 64
IS  - 11
SP  - 1607
EP  - 1626
AB  - This article engages with the critical study of contemporary publicity by examining transparency as a strategic project to platformize financial services. The article contributes to understandings of transparency as value cocreation in business-to-business markets. Through field-level discourse analysis, the article shows that transparency is contingent primarily on the nature of the market, in this case, a platformized industry, which valorizes transparency as part of a regime of data sharing and open access. Transparency is further contingent on the market actor: actors with lesser status and market legitimacy are more likely to seek to cocreate transparency with market actors of greater or similar status and legitimacy. The article concludes that in commercial spaces, publicity’s relationship to transparency is not only determined by market logic, but that all market logics are being drawn further toward a technological definition of transparency as “shareveillance,” as more segments of economic life become platformized.
PB  - SAGE Publications
CY  - Los Angeles, CA
JF  - The American Behavioral Scientist
SN  - 0002-7642
UR  - https://journals.sagepub.com/doi/full/10.1177/0002764220959385
UR  - https://journals.sagepub.com/doi/full/10.1177/0002764220959385
DO  - 10.1177/0002764220959385
M1  - Journal Article
ER  - 

TY  - JOUR
ID  - doc:614b2e1d8f089f0e79c2bb51
A1  - Brackert, Thorsten
A1  - Chen, Chaojung
A1  - Colado, Jorge
A1  - Desmangles, Laurent
A1  - Dupas, Muriel
A1  - Roussel, Pierre
A1  - Sachse, Holger
A1  - Stewart, Sam
A1  - Wegner, Monica
T1  - The race for relevance and scale
Y1  - 2019
AB  - The future of retail banking starts with the consumer.
Behaviors are shifting, sometimes dramatically, led
by consumers who want seamless digital banking
solutions embedded in their daily lives. These changes are
quickly spreading across all segments and age groups.
More people are demanding simple, trustworthy products
and services from financial institutions—or other companies offering similar services—that put them first. The
combination of these expectations and technology-enabled
solutions is fundamentally challenging the advantages
of traditional banks (such as branch networks, trust, sticky
customer bases, and proprietary data) and opening
opportunities for newcomers.
One result, as we explored in 2016, is an almost gravitational pull away from vertical integration and toward a
platform-based or “stacked” industry structure. Battle lines
are being redrawn at multiple layers of the stack, and the
race for relevance and scale among banks and between
banks and new entrants has begun.<br>In developed economies, bankers can no longer rely on
market growth. At the same time, consumer behaviors
and expectations are undergoing some of their most
radical changes. Technology puts more information and
choice in consumers’ hands than ever before.
While there is a clear trend toward more digital engagement, human interactions still matter. For banks and
customers alike, this means that branches remain an
important channel in some geographic areas. At the
same time, other innovative means of interaction (video
or web chat, for example) are being explored. For some
consumers, human interaction is an essential part of the
customer experience and banking relationship. Financial
decisions can be complex, high value, and emotionally
important. People therefore value advice from knowledgeable experts that helps them make the right choices and
fill in gaps in the services they are seeking.
For banks, a branch presence is an important billboard; it
builds trust, credibility, and brand reputation. Branches
demonstrate community engagement. The challenge is to
continue to build trust and credibility in a digital world
while finding new ways to interact virtually with customers<br>It all adds up to a paradigm shift for incumbents. Traditional competitive advantages, including large bases of sticky
customers, will come under significant pressure. Physical networks, captive pools of data, and scale within markets will
give way to digital networks that undermine physical networks’ role as a barrier to entry. Competitors with access to new
sources of data—including previously proprietary bank data—and scale both within and increasingly across borders will
take advantage of network effects from growing numbers of customers or users.<br>Banks face a new fight for consumer relevance and
scale—relevance meaning the ability to offer ubiquitously available banking solutions and scale being
about the number of customers banks can hold onto in the
face of nontraditional competition. Incumbents have considerable advantages, but their new competitors bring
substantial strengths of their own. Incumbents face the
dual challenge of battling both their peers and the new
entrants for consumer relevance and scale.<br>Incumbent banks need to rethink their strategies and the
business models they want to pursue in the emerging
industry landscape. We see four viable options emerging
to various extents in different markets.<br>Incumbent banks need to set their strategy, which will be
determined by their starting point and the conditions in
their markets.
Banks with a large share in concentrated markets have the
best chance to succeed with an ecosystem strategy. They
should invest to sustain their current position and expand
their relevance for customers. Not all banks will succeed in
all segments. Banks need to evaluate where the odds are
best given their customer base and capabilities today as
well as the potential competition from other banks and
new entrants in the future.
Some banks, especially the ones with good shares of
moderately concentrated markets, have the size to invest
in the digitized full-service bank model. They can also drive
consolidation to achieve greater scale and increase their
chance of building successful ecosystems. Their most likely
competition will come from players in other industries that
have stronger customer relevance.&nbsp;For most banks—meaning those with smaller shares in
fragmented markets—the open bank option may be the
only viable way to secure relevance. They lack the scale to
orchestrate an ecosystem or to invest in the digitized fullservice model. Stronger and larger banks should actively
drive consolidation. For smaller banks, pivoting toward
niches—be they customer segments, geographic areas, or
specific products or services—will be an option as well.For banks with decent shares in larger markets that are
willing to let go of the customer interface, building a product engine is a potential option, especially if they have a
superior technology and operations platform today.  
M1  - Journal Article
ER  - 

TY  - GEN
ID  - doc:614b2ad38f080fda7a263e12
A1  - Broderick, Martin
A1  - Palm, Rasmus
T1  - PSD2 - A Catalyst for the Future of Retail Banking : Banks’ strategies to reach a competitive advantage from PSD2 in Sweden
Y1  - 2018
Y2  - January 1,
AB  - The new EU regulation, revised payment services directive (PSD2), will change how the retail banking market works today. It will obligate banks, with the consumer’s consent, to provide access to account information and thus open up the market for new actors. This study aims to provide an understanding of the effects PSD2 will have on the retail banking market in Sweden and how the banks will act to cope with the changes it entails. There is a lack of academic articles on PSD2, and the reports that do exist are to the greater extent published by consultants. Hence, this report seeks to bridge that gap by exploring banks from a strategic point of view, taking a starting point in the theory of competitive advantage and open innovation, in order to analyse different banks’ strategies that they are considering when PSD2 is enforced. This will be a cornerstone for understanding the future development of the Swedish retail banking market. To gain in-depth knowledge about the banks’ strategies to cope with PSD2, a case study has been made where 10 semi-structured interviews have been conducted with 10 different banks operating in Sweden - this represents the greater majority of all banks in the Swedish retail banking market. From the empirical findings in this report, it is clear that very few banks consider that only complying to PSD2 is a good strategic alternative. Instead, most banks see greater business opportunities in PSD2 and from this study it is evident that the market is heading towards an open banking approach. However, the path towards open banking differs between banks. All banks will focus on becoming compliant but due to differences in size, capabilities and resources, the banks try to differentiate themselves through different approaches. Some banks will attempt an open banking approach immediately, while others will start by becoming a producer of services and from there decide whether or not to move into open banking. What has been made crystal clear from the analysis of the empirical findings, is that no banks will start off by becoming a distributor of more advanced customer data to third parties.  
Den nya EU-regleringen, andra betaltjänstdirektivet (PSD2), kommer att förändra hur bankmarknade fungerar idag. Det kommer att förplikta banker, med konsumentens samtycke, att ge tillgång till kontoinformation och därmed öppna marknaden för nya aktörer. Denna studie syftar till att ge en förståelse för de effekter som PSD2 kommer att ha på bankmarknaden i Sverige och hur bankerna kommer att agera för att klara de förändringar som medförs. Det finns få akademiska artiklar om PSD2, och rapporterna som finns är i större utsträckning publicerad av konsulter. Därför syftar denna rapport till att bidra med en akademisk rapport som utforskar banker från en strategisk synvinkel, med utgångspunkt i teorin om konkurrensfördelar och öppen innovation, för att analysera bankernas strategier för att möta PSD2. Detta  kommer att vara grunden för att få en förståelse av den framtida utvecklingen av den svenska bankmarknaden.  För att få en djupare förståelse av bankernas strategier för att möta PSD2 har en fallstudie gjorts där 10 halvstrukturerade intervjuer har genomförts med 10 olika banker som är verksamma i Sverige - det motsvarar större delen av marknadsandelen på den svenska bankmarknaden. Från de empiriska resultaten i denna rapport är det uppenbart att väldigt få banker anser att endast följa PSD2 är ett bra strategiskt alternativ. I stället ser de flesta banker större affärsmöjligheter i PSD2 och från denna studie är det uppenbart att marknaden är på väg mot “open banking”. Vägen mot “open banking” skiljer sig mellan bankerna. Alla banker kommer att fokusera på att bli kompatibla men på grund av skillnader i storlek, kapacitet och resurser försöker bankerna skilja sig genom olika metoder. Vissa banker kommer omedelbart att ta sig an “open banking”, medan andra börjar med att bli en producent av tjänster och därmed bestämma huruvida de ska gå in i “open banking” eller inte. Vad som har tydliggjorts från analysen av de empiriska resultaten är att inga banker kommer att börja med att bli distributör av mer avancerade APIer till tredje parter. 
PB  - KTH, Industriell ekonomi och organisation (Inst.)
UR  - https://explore.openaire.eu/search/publication?articleId=od_______260::c36f6188616d7e66f69ef30d2b46db67
UR  - https://explore.openaire.eu/search/publication?articleId=od_______260::c36f6188616d7e66f69ef30d2b46db67
M1  - Generic
ER  - 

TY  - JOUR
ID  - doc:611d2838c9e77c0001401c2b
A1  - Buckley, Ross P.
A1  - Arner, Douglas W.
A1  - Zetzsche, Dirk A.
A1  - Weber, Rolf H.
T1  - The road to RegTech: the (astonishing) example of the European Union
Y1  - 2020
Y2  - Mar
VL  - 21
IS  - 1
SP  - 26
EP  - 36
AB  - Europe’s road to RegTech has rested upon four apparently unrelated pillars: (1) extensive reporting requirements imposed after the Global Financial Crisis to control systemic risk and change in financial sector behaviour; (2) strict data protection rules reflecting European cultural concerns about data privacy and protection; (3) the facilitation of open banking to enhance competition in banking and particularly payments; and (4) a legislative framework for digital identification to further the European Single Market. The paper analyses these four pillars and suggests that together they are underpinning the development of a RegTech ecosystem in Europe and will continue to do so. We argue that the European Union’s financial services and data protection regulatory reforms have unintentionally driven the use of regulatory technologies (RegTech) by intermediaries, supervisors and regulators, and provided an environment within which RegTech can flourish. The experiences of Europe in this process will provide insights for other societies in developing their own RegTech ecosystems in order to support more efficient, stable, inclusive financial systems.
PB  - Palgrave Macmillan
CY  - London
JF  - Journal of banking regulation
SN  - 1745-6452
UR  - https://search.proquest.com/docview/2372419835
UR  - https://search.proquest.com/docview/2372419835
DO  - 10.1057/s41261-019-00104-1
M1  - Journal Article
ER  - 

TY  - PCOMM
ID  - doc:613c97e88f082670d9f8bac0
A1  - Bullock, Michele
T1  - Financial Technology and Payments Regulation
Y1  - 2018
Y2  - July 8,
AB  - Thank you to the Shanghai Finance Institute for the invitation to speak at this summit. The theme of the summit – New Finance, New Technology, New Trends – really captures the excitement of the payments industry at the moment. But it is also a challenging time for regulators who want to encourage innovation but at the same time ensure that payment systems remain safe for users and that there is a level regulatory playing field. Today I am going to talk about some of those challenges and how we are thinking about them at the Reserve Bank of Australia. I will start by briefly setting out the Australian regulatory framework for payments before talking about the key forces shaping payments. I will then talk about some of the potential implications for retail payments and for regulators.
N1  - ID: doc:612adb9f8f0894972baf702c; M1: Personal Communication
DA  - July 8,
UR  - https://www.rba.gov.au/speeches/2018/pdf/sp-ag-2018-07-08.pdf https://www.rba.gov.au/speeches/2018/pdf/sp-ag-2018-07-08.pdf
UR  - https://www.rba.gov.au/speeches/2018/pdf/sp-ag-2018-07-08.pdf https://www.rba.gov.au/speeches/2018/pdf/sp-ag-2018-07-08.pdf
M1  - Personal Communication
ER  - 

TY  - JOUR
ID  - doc:611ff30bc9e77c00014037a8
A1  - Burton, Dawn
T1  - Digital Debt Collection and Ecologies of Consumer Overindebtedness
Y1  - 2020
Y2  - May 26,
VL  - 96
IS  - 3
SP  - 244
EP  - 265
AB  - New digital financial technologies (fintech) are changing the contours of the consumer debt industry. The aim of this article is to address the challenges that these shifts pose for the operation and regulation of the debt collection industry and how they map onto existing spatial ecologies of consumer overindebtedness. Two ideal types of consumer debt ecosystems are developed: a mainstream ecology based on traditional modes of operating that include some practices that have existed for centuries; and a new digital ecology comprising new digital entrants that use artificial intelligence, machine learning, and data mining. A fourfold framework provides a lens through which the new fintech debt ecology is analyzed: debt repayment, debt reporting, debt accounting, and debt prevention. The challenges digital debt collection pose for financial exclusion, digital inequality, the digital divide, and the implications for policy makers and regulators are discussed.
PB  - Routledge
JF  - Economic geography
SN  - 0013-0095
UR  - http://www.tandfonline.com/doi/abs/10.1080/00130095.2020.1762486
UR  - http://www.tandfonline.com/doi/abs/10.1080/00130095.2020.1762486
DO  - 10.1080/00130095.2020.1762486
M1  - Journal Article
ER  - 

TY  - JOUR
ID  - doc:613c97e88f082670d9f8bac2
A1  - Butter, Frank A. G. den
A1  - Mallekoote, Piet M.
T1  - The payment system as a public good? Lessons learned in the Netherlands
Y1  - 2018
Y2  - January 1,
VL  - 12
IS  - 4
SP  - 304
EP  - 313
AB  - Uniform, standardised payment methods reduce transaction costs considerably, allowing payments to be made more efficiently. This is especially true for purchases and sales on the internet, where payment innovations make it much easier for customers to pay for e-commerce transactions. The role of the government in this is to safeguard the public interest with respect to the payment system. This paper discusses various viewpoints for government intervention from the perspective of public sector economics. More specifically, regulators need to set rules for new players in relation to the revised Payment Services Directive.
N1  - ID: doc:612abb488f089f59012d9e0f; M1: Journal Article
JF  - Journal of payments strategy & systems
SN  - 1750-1806
DA  - January 1,
UR  - http://openurl.ingenta.com/content?genre=article&issn=1750-1806&volume=12&issue=4&spage=304&epage=313 http://openurl.ingenta.com/content?genre=article&issn=1750-1806&volume=12&issue=4&spage=304&epage=313
UR  - http://openurl.ingenta.com/content?genre=article&issn=1750-1806&volume=12&issue=4&spage=304&epage=313 http://openurl.ingenta.com/content?genre=article&issn=1750-1806&volume=12&issue=4&spage=304&epage=313
M1  - Journal Article
ER  - 

TY  - JOUR
ID  - doc:611d2999c9e77c0001401c36
A1  - Bykanova, Natalya
A1  - Gordya, Daria
A1  - Ten, Tatiana
T1  - Digital Transformation of the Russian Banking Sector in Terms of Pandemic
Y1  - 2020
Y2  - Jan 1,
VL  - 157
SP  - 5
EP  - 10
AB  - The article discusses the issues of development and implementation of digital technologies in the banking sector in the context of a pandemic. The concepts of &#34;digitalization&#34; and &#34;digital transformation&#34;, which underlie the transformation processes of banking activity, are defined. The authors have identified the most popular remote banking channels during COVID-19 pandemic. The extent of the impact of the pandemic on the Russian banking industry and the main electronic banking products and services contributing to the transformation of the banking business are noted. Among the most promising are virtual and digital cards, the introduction of a simplified digital signature, and the development of open banking. The most competitive participants in the banking services market − fintech companies and virtual banks − have been identified. In addition, special attention is being paid to promising areas of their development through the introduction of digital platforms and ecosystems. Particular attention is paid to the analysis of digital transformation strategies of such large banks as Tinkoff Bank, Sberbank, VTB. The authors of the article emphasize that the pandemic has accelerated the development of the banking industry towards digital banking and the creation of digital platforms, especially financial ecosystems, which are complex platforms designed to serve the financial and non-financial needs of customers. The main reasons for the increased interest from banks in relation to ecosystems are due to competition in the market of traditional banking services, the search for additional sources of income, and diversification through the sale of non-banking services.
N1  - Proceedings of the 8th International Conference on Contemporary Problems in the Development of Economic, Financial and Credit Systems (DEFCS 2020)
JF  - Advances in Economics, Business and Management Research
DO  - 10.2991/aebmr.k.201215.002
M1  - Journal Article
ER  - 

TY  - GEN
ID  - doc:607207dfc9e77c0001e65f9b
A1  - Bär, Fred
A1  - Mortimer-Schutts, Ivan
T1  - Innovation in open banking: Lessons from the recent wave of payment institutions that have been authorised to provide payment initiation and account information services
Y1  - 2020
Y2  - Jun 10,
VL  - 14
IS  - 3
AB  - The Revised Payment Services Directive (PSD2) came into force in all EU member states in 2018. One stated aim of this legislation was to create room for innovations in technology and business models in order to give account holders more choices and more direct control regarding access to their account information and ways of initiating payment transactions. Although an evolving array of new services and service providers has emerged over the past few years, the market remains in an early phase of experimentation. Nevertheless, information about the range
of newly licensed service providers in the EU, and their business models, provides some insights into how the market is evolving and how it is reacting to recent regulatory and market infrastructure changes introduced through the PSD2 and open banking architecture. This paper reviews the population of payment institutions that have recently obtained authorisation to provide payment initiation or account information services in the EEA. It examines the (1) geographic reach, (2) company origins and investors, and (3) business function of these new actors to provide early insights into the
changing economics of banking and payments.
JF  - Journal of Payments Strategy & Systems
M1  - Generic
ER  - 

TY  - JOUR
ID  - doc:613c97e98f082670d9f8bac6
A1  - Caron, Filip
T1  - The Evolving Payments Landscape: Technological Innovation in Payment Systems
Y1  - 2018
Y2  - Mar
VL  - 20
IS  - 2
SP  - 53
EP  - 61
AB  - Established financial institutions and their technology partners are contributing significantly to financial technology innovation in the payments market. This article provides a holistic overview of the technological innovations and challenges in the evolving payments landscape.
N1  - ID: doc:612a5ad68f082670d9f63ed0; M1: Journal Article
PB  - IEEE
CY  - Washington
JF  - IT professional
JA  - ITP-M
SN  - 1520-9202
DA  - Mar
UR  - https://ieeexplore.ieee.org/document/8338026 https://ieeexplore.ieee.org/document/8338026
UR  - https://ieeexplore.ieee.org/document/8338026 https://ieeexplore.ieee.org/document/8338026
DO  - 10.1109/MITP.2018.021921651
M1  - Journal Article
ER  - 

TY  - RPRT
ID  - doc:611d2db08f08768b3cd32793
A1  - Carstens, Agustin
T1  - Central banking and innovation: partners in the quest for financial inclusion
Y1  - 2019
Y2  - April 25,
AB  - Central banks and financial authorities can promote financial inclusion by pursuing their core objectives. By watching over price stability, they ensure that money keeps its value. By ensuring financial stability, they prevent financial institutions from failing and taking people's savings with them. And, by delivering on these objectives, they reinforce trust in the financial system. Still, achieving financial inclusion requires other elements as well. Innovation can play a crucial role in breaking down barriers to inclusion, for citizens and financial institutions alike. Policymakers can catalyse and shape innovation by providing infrastructure and utilities, as well as rules and guidelines. Central banks and innovators should work together to further financial inclusion.
N1  - 17th C.D. Deshmukh memorial lecture
PB  - Reserve Bank of India
CY  - Mumbai
JF  - Reserve Bank of India
UR  - https://www.bis.org/speeches/sp190425.pdf
UR  - https://www.bis.org/speeches/sp190425.pdf
M1  - Report
ER  - 

TY  - JOUR
ID  - doc:613c97e98f082670d9f8bac8
A1  - Casino, Fran
A1  - Dasaklis, Thomas K.
A1  - Patsakis, Constantinos
T1  - A systematic literature review of blockchain-based applications: Current status, classification and open issues
Y1  - 2019
Y2  - Mar
VL  - 36
SP  - 55
EP  - 81
AB  - A systematic review of blockchain-based applications across multiple domains.•We investigate the current state of blockchain technology.•We identify the characteristics that can revolutionise “business-as-usual” practices.•We provide a framework to determine the fitness of blockchain per application. This work provides a systematic literature review of blockchain-based applications across multiple domains. The aim is to investigate the current state of blockchain technology and its applications and to highlight how specific characteristics of this disruptive technology can revolutionise “business-as-usual” practices. To this end, the theoretical underpinnings of numerous research papers published in high ranked scientific journals during the last decade, along with several reports from grey literature as a means of streamlining our assessment and capturing the continuously expanding blockchain domain, are included in this review. Based on a structured, systematic review and thematic content analysis of the discovered literature, we present a comprehensive classification of blockchain-enabled applications across diverse sectors such as supply chain, business, healthcare, IoT, privacy, and data management, and we establish key themes, trends and emerging areas for research. We also point to the shortcomings identified in the relevant literature, particularly limitations the blockchain technology presents and how these limitations spawn across different sectors and industries. Building on these findings, we identify various research gaps and future exploratory directions that are anticipated to be of significant value both for academics and practitioners.
N1  - ID: doc:612ac9078f089f59012d9e77; M1: Journal Article
PB  - Elsevier Ltd
JF  - Telematics and Informatics
JA  - Telematics Inf.
SN  - 0736-5853
DA  - Mar
UR  - https://dx.doi.org/10.1016/j.tele.2018.11.006 https://dx.doi.org/10.1016/j.tele.2018.11.006
UR  - https://dx.doi.org/10.1016/j.tele.2018.11.006 https://dx.doi.org/10.1016/j.tele.2018.11.006
DO  - 10.1016/j.tele.2018.11.006
M1  - Journal Article
ER  - 

TY  - JOUR
ID  - doc:611d2cb8c9e77c0001401c4f
A1  - Castro, Daniel
A1  - Steinberg, Michael
T1  - Blocked: Why Some Companies Restrict Data Access to Reduce Competition and How Open APIs Can Help
Y1  - 2017
Y2  - -11-06
AB  - In some industries and markets, a small number of firms have exclusive access to particular datasets, and they exploit their market power to limit access to that data through both technical and administrative means without any legitimate business justification. In the real estate, financial services, and air travel industries, for example, established firms are using their exclusive control of information about property listings, customer financial transactions, and airline tickets, respectively, to limit competition by restricting access to the data by third-parties. This type of anti-competitive behavior limits innovation, reduces market transparency, and hurts consumers, and when these problematic practices occur, policymakers should intervene.
JF  - SSRN Electronic Journal
SN  - 1556-5068
DO  - 10.2139/ssrn.3108763
M1  - Journal Article
ER  - 

TY  - JOUR
ID  - doc:6162ce6f8f08336c1b96b08a
A1  - Chadaeva, Tatiana
T1  - The Impact of Open Banking on the US Finance Industry
Y1  - 2019
IS  - 3
AB  - The article considers the impact of open banking on the banking industry in the United States and other countries. The role of digital technologies in the implementation of open banking is revealed. The legislative acts that require EU banks to join the open banking system are considered. The reasons that retard the development of open banking in the United States, were studied. There was assessed a role of fintech giants and fintech startups in the development of digital technologies in the banking industry and the transition to open banking.

The need for introduction of open banking is necessary due to external reasons - the emergence of companies that provide banking services related to accounting and payment tracking, the necessity to satisfy the needs of customers who are using digital technologies.

Opportunities and risks for large, medium and small banks were considered. Small banks will meet difficulties if compete with medium and small banks due to lack of resources.

The open banking development is impossible without technology of application programming interfaces (APIs) and interaction of banks with fintech giants and startups.

Particular attention is paid to the role of regulatory authorities in the implementation of open banking in the European Union, the adoption of the Payment Services Directive PSD2. In the USA, the problems in the development of open banking are recognized due to the reluctance of many banks to provide third-party companies with access to customer accounts and the fragmentation of the US regulatory system that regulates the activities of fintech companies.

Traditional banks may be transformed in three ways: bank as a platform, bank as an integrator, bank as a producer.

The article is completed by conclusions on the preservation by banks of their traditional role as the guarantor of the preservation of savings when using digital technologies to create more competitive services.
JF  - Russia and America in the 21st Century
DO  - 10.18254/S207054760007179-3
M1  - Journal Article
ER  - 

TY  - JOUR
ID  - doc:611d2f7bc9e77c000176543e
A1  - Chaikovskyi, Yaroslav
A1  - Kovalchuk, Yaroslava
T1  - Modern fintech directions in the banking sector
Y1  - 2020
Y2  - Jan 1,
VL  - 1
IS  - 57
SP  - 71
EP  - 79
AB  - The article defines the essence of the concept of «financial technology». Modern fintech trends in Ukraine and in the world are analyzed. Also, presents the most successful examples of the use of financial technologies in the banking sector in recent years. In addition, a number of areas for future research in the field of financial technology, which are currently very promising in the banking sector and could be launched in Ukraine and worldwide are offered.
JF  - Zeszyty Naukowe
SN  - 1429-7221
UR  - http://sf.wunu.edu.ua/index.php/wof/article/view/1328
UR  - http://sf.wunu.edu.ua/index.php/wof/article/view/1328
DO  - 10.35774/sf2020.02.036
M1  - Journal Article
ER  - 

TY  - THES
ID  - doc:6064bc33c9e77c0001e55218
A1  - Chan, Rebecca Sze Oi
T1  - Open Banking: does it open up a new way of banking? A case of financial technology adoption from a consumer's perspective
Y1  - 2020
Y2  - Jun 22,
SP  - 1
EP  - 137
AB  - Open Banking, enabled by a common technology standard API (application programming interface), is a financial technology that allows consumers to take control of their financial data and facilitates the exchange of those information among financial institutions. Currently, consumers’ financial data are scattered among and stored within the financial institutions with which they have a relationship. With a lack of aggregated data and portability, consumers are often provided with less competitive offers because individual institutions assess them based on a partial picture. It is also not easy for consumers to switch between institutions. With Open Banking, consumers can give consent to financial institutions to exchange their financial data in order to obtain competitive offers. It also facilitates easy offer comparison and switching of accounts. Open Banking is driven by many governments to promote consumer fairness and competition. Consequently, its adoption may lead to significant change in consumers’ banking behaviour and loyalty. It may also bring profound implications to the industry in terms of business model, customer management and policy setting. Given that Open Banking is a new concept, there is no extant research with which to understand its adoption. In particular, its financial technology nature is inherent with risk and trust concerns but presenting interesting research opportunities. This study aims to answer the research question of: What are the key factors of consumers’ adoption for Open Banking and how do the factors affect the adoption?. It applies an adoption model UTAUT (unified theory of acceptance and use of technology) structurally integrated with perceived risk, initial trust and financial literacy. A quantitative research was done in Australia and partial least square structural equation modelling (PLS-SEM) was performed to analyse the results. The findings suggest that performance expectancy, effort expectancy, social influence and perceived risk are direct antecedents of usage intention. While performance expectancy is the most influential factor, social influence comes second, with a strong mediating effect through performance expectancy to affect usage intention. Initial trust, although not a direct factor, plays an important total effect. It can alleviate perceived risk and positively reinforces performance expectancy and effort expectancy. On the other hand, effort expectancy can also mitigate perceived risk. Furthermore, financial literacy puts a scepticism effect on initial trust i.e. the higher the financial literacy, the lower the initial trust towards Open Banking. This research contributes empirical understanding towards a new domain by extending an adoption model and demonstrating an integrated approach to theorise the adoption. With the rise of financial technologies this integrated approach advances the body of knowledge by providing a holistic understanding of the roles of perceived risk, trust and financial literacy in adoptions. The understanding of their interactions with traditional adoption factors illuminates new, interesting insights for future research. For practical contributions, this study provides valuable and actionable information for business managers, technical developers and marketers to develop strategies for business, product development, targeting and marketing. It also provides useful recommendations to policy makers on an optimal governance approach balancing the interest of promoting adoption and protecting consumers. Thesis (MPhil) -- University of Adelaide, Business School, 2020 Source: TROVE
PB  - University of Adelaide
UR  - https://trove.nla.gov.au/work/240894619
UR  - https://trove.nla.gov.au/work/240894619
M1  - Dissertation/Thesis
ER  - 

TY  - JOUR
ID  - doc:614ad329c9e77c00017865a4
A1  - Chesneau, Dominique
T1  - Fintechs et banques : coopération et coopétition
Y1  - 2019
VL  - Février 2019
IS  - 1
SP  - 45
EP  - 50
AB  - Between FinTechs and banks, the die has not yet been cast. Some observers think that the days of the “banking mammoths” are numbered; others, that FinTechs will be disruptive enough to become dominant players in finance. However the future of finance implies cooperation between players on this market, even though competition will exist as long as market positions are not stable. FinTech strategies of innovation clearly stem from a perception of trends in demand, but innovations are not an exclusivity of these newcomers. Forms of cooperation (shareholding or partnerships) in R&amp;D and distribution have already taken shape in the banking and insurance industries. The ACPR, the French regulatory authority, is examining the viability of the business models of some “new” banks and the
limits of cooperation (or coopetition) between players. The new paradigm is not yet stable.
PB  - F.F.E
CY  - Paris
JF  - Réalités industrielles
SN  - 1148-7941
UR  - https://www.cairn.info/revue-realites-industrielles-2019-1-page-45.htm
UR  - https://www.cairn.info/revue-realites-industrielles-2019-1-page-45.htm
DO  - 10.3917/rindu1.191.0045
M1  - Journal Article
ER  - 

TY  - RPRT
ID  - doc:611d3a56c9e77c0001401d10
A1  - Choe, Chongwoo
A1  - Matsushima, Noriaki
A1  - Tremblay, Mark J.
T1  - Behavior/based Personalized Pricing When Firms Can Share Customer Information
Y1  - 2020
Y2  - March 1,
IS  - 1083
AB  - We study a model of behavior-based price discrimination where firms can agree to share customer information that can be used for personalized pricing. We show that firms are better off sharing customer information as it softens up-front competition when they gather information, consumers are worse off as a result, but total surplus can increase thanks to the
improved quality of matching between firms and consumers.
PB  - The Institute of Social and Economic Research Osaka University
CY  - Osaka, Japan
JF  - The Institute of Social and Economic Research Osaka University
SN  - 0473-453X
UR  - https://ssrn.com/abstract=3564762
UR  - https://ssrn.com/abstract=3564762
M1  - Report
ER  - 

TY  - JOUR
ID  - doc:611d3d17c9e77c0001401d5d
A1  - Choi, Gongpil
A1  - Park, Meeyoung
T1  - Reconnecting the dots for the payment service directive 2
Y1  - 2019
Y2  - Jan 1,
VL  - 23
IS  - 3
SP  - 285
EP  - 309
AB  - Unlike the popular belief, digital transformation mainly gets stymied by legal and regulatory issues related with legacy institutions in Asia rather than technical difficulties. The real challenges triggered by the PSD2 (Payment Services Directive 2) are how the region would overcome the overly fragmented, centralized, and hierarchical legacy framework to allow necessary changes to respond to the digital single market initiatives as promulgated by the European counterpart. The PSD2 is expected to bring about substantial changes in the payment ecosystem by allowing payment service providers to access customers&#39; accounts and transactions information via API that have been traditionally controlled by banks. This paper suggests an incentive-compatible mechanism design for open collaboration among legacy institutions in the region to help them adapt to the PSD2. As evidenced by case studies in Korea, the Asian equivalent of PSD2 can be implemented and further expanded to create region-wide PCS (payment-clearing-settlement) network by reconnecting the dots of legacy infrastructures. These decentralized, diverse, small payment networks can be further combined with the expanded RTGS-CDS platform to evolve into the next phase of Asian Financial Network.
PB  - Korea Institute for International Economic Policy (KIEP)
CY  - Sejong
JF  - East Asian Economic Review
SN  - 2508-1640
UR  - http://www.econis.eu/PPNSET?PPN&#61;1679155644
UR  - http://www.econis.eu/PPNSET?PPN&#61;1679155644
DO  - 10.11644/KIEP.EAER.2019.23.3.364
M1  - Journal Article
ER  - 

TY  - JOUR
ID  - doc:606373ea8f08c7ab5bc5cf82
A1  - Christopher, C. Nicholls
T1  - Open Banking and the Rise of FinTech: Innovative Finance and Functional Regulation
Y1  - 2019
Y2  - Jan 1,
VL  - 35
IS  - 1
SP  - 121
EP  - 151
AB  - ...]the CMA 2016 Report concluded that the weak customer response to price and quality we have found in the PCA, BCA and SME lending markets means that the discipline imposed by customers on banks through switching and the threat of switching is not as strong as it should be. ...]banks' incentives to compete on price and/or quality and/or to innovate are reduced.44 To address this serious lack of competition in the UK banking sector, the CMA proposed a series of "remedies." Some commentators suggest that Canada's privacy laws, specifically PIPEDA,71 has significantly weaker enforcement provisions than the European GDPR.72 Even more fundamentally, perhaps, the protection of personal data appears significantly more robust in the European Union, where such protection is recognized as a fundamental right.73 The entry of non-traditional firms into the financial services arena has placed added stress on privacy protection laws. ...]when certain amendments to Canada's Bank Act were proposed in 2018 to permit banks greater flexibility in entering into business relationships with fintech firms, Canada's Privacy Commissioner, Daniel Therrien, expressed concern that expanding the range of firms with which regulated financial institutions could share customers' personal information would raise privacy issues and that, in his view, "the government's efforts have been directed towards research and innovation without ensuring that privacy is adequately considered. 37 Though established shortly before the formal adoption of PSD2, the Open Banking Working Group's work was conducted while the new European legislation was known to be imminent. ...]the Executive Summary to the Open Banking Working Group's final report delivered in February 2016, The Open Banking Standard, notes: "The European Union is rapidly advancing legislation that will, upon implementation in the next two years, require UK banks (subject to consent from individuals and businesses) to open access to their customer data and payments capabilities."
N1  - ID: cdi_proquest_journals_2322611475
PB  - HAB Press Limited
CY  - Toronto
JF  - Banking & finance law review
SN  - 0832-8722
M1  - Journal Article
ER  - 

TY  - JOUR
ID  - doc:612ad41b8f089f59012d9f4f
A1  - Chuck Grace
T1  - Next-Gen Financial Advice: Digital Innovation and Canada's Policymakers
Y1  - 2019
Y2  - Mar 1,
IS  - 538
SP  - 0_1
EP  - 21
AB  - Firms are dealing with a looming perfect storm - fee compression, shifting demographics, unrelenting regulatory changes and an erosion in the number of human advisors as they retire. In this context, technology should be viewed as a savior, rather than a threat.
PB  - C.D. Howe Institute
JF  - Commentary - C.D. Howe Institute
SN  - 0824-8001
UR  - https://search.proquest.com/docview/2204512870
UR  - https://search.proquest.com/docview/2204512870
M1  - Journal Article
ER  - 

TY  - JOUR
ID  - doc:613c97e98f082670d9f8bad0
A1  - Clements, Ryan
T1  - REGULATING FINTECH IN CANADA AND THE UNITED STATES: COMPARISON, CHALLENGES AND OPPORTUNITIES
Y1  - 2019
Y2  - Aug 1,
VL  - 12
IS  - 23
SP  - 1
EP  - 44
AB  - This article compares the regulatory frameworks, challenges and opportunities in financial technology (fintech) in Canada and the United States. Fintech is explored as a post 2008 global financial crisis phenomenon by reviewing the diverse interpretations of its definition, identifying its historical underpinnings, and noting industry trends and associated demand factors. The market environment, and regulatory approach, in Canada and the U.S. is not homogenous, and although there are similarities, each jurisdiction faces different challenges and opportunities. In the U.S., fintech has significant disintermediation potential, and supervisory structures exhibit fragmentation under a rules-based framework. Nevertheless, there is growing desire for principle-based regimes in the U.S., and several federal and state regulators have instituted “regulatory sandboxes.” Canada is characterized by principle-based regulation and features a robust sandbox in securities jurisdiction; yet fintech is largely being experienced as a bank-driven phenomenon, and bank-fintech partnerships are visible, as incumbents use fintech to enhance customer service and operations. Regulatory fragmentation does, however, present an entry cost for new consumer-facing firms in Canadian fintech sectors not falling within the ambit of federal financial institution oversight. Similarities and differences between the U.S. and Canada are explored in this article across multiple fintech sectors including fintech banking, cryptocurrency (cryptocurrency as money, cryptocurrency funds and derivatives, and initial coin offerings), fintech credit (peer-to-peer lending), payments, algorithmic wealth management (robo-advisors) and financial account aggregators. The article also discusses regulatory adaptations such as sandboxes; the status of large-scale financial blockchain implementation projects; the emergence of "regtech"; international regulatory coordination efforts; self-regulatory structures; systemic risk considerations; and optimal regulatory design principles, given continuing market and product complexity. Fintech presents opportunities - like lower costs, enhanced product and service scope, greater credit and financial inclusion – and unique new risks (which are explored in detail in the article) as well as challenges for regulators, such as creating laws that accurately capture new technology and keeping pace with constantly evolving innovations. Regulators must also balance encouraging innovation and competition with effective risk management and supervision.
N1  - ID: doc:612a37698f089f59012d9142; M1: Journal Article
PB  - University of Calgary
JF  - The School of Public Policy Publications
SN  - 2560-8312
DA  - Aug 1,
UR  - https://explore.openaire.eu/search/publication?articleId=dedup_wf_001::bebe85861554b6da45a09d6665534a5d https://explore.openaire.eu/search/publication?articleId=dedup_wf_001::bebe85861554b6da45a09d6665534a5d
UR  - https://explore.openaire.eu/search/publication?articleId=dedup_wf_001::bebe85861554b6da45a09d6665534a5d https://explore.openaire.eu/search/publication?articleId=dedup_wf_001::bebe85861554b6da45a09d6665534a5d
DO  - 10.11575/sppp.v12i0.67954
M1  - Journal Article
ER  - 

TY  - GEN
ID  - doc:614a48a9c9e77c0001785e3c
A1  - Cocco, Luisanna
A1  - Pinna, Andrea
A1  - Meloni, Giacomo
T1  - A Blockchain Oriented Software Application in the Revised Payments Service Directive context
Y1  - 2020
Y2  - -06-27
AB  - The new European Payments Service Directive (Directive (EU) 2015/2366) introduces a novelty for users of online accounts: the possibility of accessing their own bank statements or making payment transactions directly through software created by Third Party Providers. The new players authorized by the directive represent the real novelty with respect to the previous one (Directive 2007/64/CE), and introduce for the first time a strong risk of disintegration between the Bank and its customers. New authorized parties include the Account Servicing Payment Service Provider, the Payment Initiation Service Provider and the Account Information Service Provider. This new mechanism for accessing information on personal bank statements or for the payment will stimulate a remod-eling of the offers for customers. In this work a first attempt to implement a service of account information and a service of account storing through a blockchain oriented software application is presented. CCS CONCEPTS • Software and its engineering → Software system structures.
PB  - ACM
JA  - Proceedings of the IEEE/ACM 42nd International Conference on Software Engineering Workshops
DO  - 10.1145/3387940.3391498
M1  - Generic
ER  - 

TY  - JOUR
ID  - doc:613c97e98f082670d9f8bad1
A1  - Colangelo, Giuseppe
A1  - Maggiolino, Mariateresa
T1  - From fragile to smart consumers: Shifting paradigm for the digital era
Y1  - 2019
Y2  - Apr
VL  - 35
IS  - 2
SP  - 173
EP  - 181
AB  - The use of digital technologies, functioning thanks to data processing, has been conquering many sectors of the world economy and it is possible that, in the near future, only a few markets will still be excluded from this industrial revolution. Therefore, even if one chose unreasonably to disregard the many innovations that the digital economy has brought about, its development seems quite inexorable, although it is true that this new stage in human progress raises some concerns. In particular, many worry about the millions of passive and powerless digital consumers who, facing a few huge and influential companies without any education or awareness, could succumb and find themselves poorer, victimized, and manipulated. The paper proposes to react to this state of affairs without further fueling the fear of the digital revolution and without the thought that regulation can be used only as a shield to protect fragile digital consumers. Rather, by taking inspiration from some regulatory actions undertaken by the European Union, the paper bears in mind that regulation can be used as a sword in the hands of consumers to finally assign them a lead role in digital markets. New rules to empower consumers and to make them take autonomous and independent decisions as to the management of their personal data as well as to the merits of digital firms can be envisaged. After all, one of the cultural roots of Western societies is that every individual should be enabled to be faber ipsius fortunae.
N1  - ID: doc:612a37bd8f08491e37c3124d; M1: Journal Article
PB  - Elsevier Ltd
JF  - The computer law and security report
SN  - 0267-3649
DA  - Apr
UR  - https://dx.doi.org/10.1016/j.clsr.2018.12.004 https://dx.doi.org/10.1016/j.clsr.2018.12.004
UR  - https://dx.doi.org/10.1016/j.clsr.2018.12.004 https://dx.doi.org/10.1016/j.clsr.2018.12.004
DO  - 10.1016/j.clsr.2018.12.004
M1  - Journal Article
ER  - 

TY  - JOUR
ID  - doc:611e9076c9e77c000140298c
A1  - Coloma, Maria Gabriela
T1  - A new decade for social changes Issues in Fintech Regulation: What can Peru learn from other countries?
Y1  - 2020
Y2  - July 1,
VL  - 9
SP  - 678
EP  - 682
AB  - Today, Peru is witnessing an exponential growth in Fintech, both in number local start-ups being founded and international scale-ups arriving to the country. However, the lack of government regulation on the topic slows down the growth of Fintech because it depletes such industry of consumer and investor confidence. This research aims to explore what regulatory framework Peru should adopt as a response to the unstoppable growth in Fintech within the nation. The study takes a comparative approach, analyzing Fintech regulation in three different countries: Mexico, Brazil and the United Kingdom. The study finds that Peru should follow Brazil´s footsteps in enacting strong, detailed and strict regulation which will result in improving local consumer trust and in attracting foreign investment into the Peruvian Fintech industry. Plus, the study suggests that Peru should centralize Fintech regulation with one single authority, such as the Financial Conduct Authority in the case of the United Kingdom.
JF  - Technium Social Sciences Journal
UR  - www.techniumscience.com
UR  - www.techniumscience.com
M1  - Journal Article
ER  - 

TY  - RPRT
ID  - doc:612a390d8f08491e37c31253
A1  - Connolly, Ellis
A1  - Bank, Joel
T1  - Access to Small Business Finance
Y1  - 2018
Y2  - September 20,
IS  - September Quarter 2018
AB  - The Reserve Bank has conducted additional outreach this year to hear a broad range of perspectives on small business finance. Many small businesses looking to grow still find it challenging to access finance, particularly without providing real estate as security. Lenders highlight that they are keen to lend to small businesses, but that unsecured finance involves more risk. This article considers these issues and outlines some initiatives market participants have suggested that could help to improve access to finance for small businesses.
PB  - Reserve Bank of Australia
JF  - Bulletin
UR  - https://www.rba.gov.au/publications/bulletin/2018/sep/access-to-small-business-finance.html
UR  - https://www.rba.gov.au/publications/bulletin/2018/sep/access-to-small-business-finance.html
M1  - Report
ER  - 

TY  - RPRT
ID  - doc:612a39598f08a2fcf807cee7
A1  - Connolly, Ellis
A1  - Jackman, Ben
T1  - The Availability of Business Finance
Y1  - 2017
Y2  - Jan 20,
IS  - December Quarter 2017
AB  - Access to business finance has improved markedly since the global financial crisis, and debt-servicing costs are near historic lows. Nevertheless, small businesses continue to face challenges accessing finance. This article looks at the sources and availability of finance for Australian businesses. It also explores several innovations, such as comprehensive credit reporting and alternative finance platforms. These could make financing more accessible for small businesses in the start-up or expansion phase.
PB  - Reserve Bank of Australia
JF  - Bulletin
UR  - https://www.rba.gov.au/publications/bulletin/2017/dec/7.html
UR  - https://www.rba.gov.au/publications/bulletin/2017/dec/7.html
M1  - Report
ER  - 

TY  - JOUR
ID  - doc:6162bec58f086e0f01b5a1ad
A1  - Cooper, Martin
T1  - How Open Banking is Democratising Finance
Y1  - 2021
VL  - 63
IS  - 3
SP  - 20
EP  - 21
AB  - Open banking is fuelling a fintech revolution and fostering a wave of apps which give customers more control of their money and insight into their finances. Martin Cooper MBCS interviews Constanza Castro Feijóo, Stakeholder Engagement Manager at the Open Banking Implementation Entity.&nbsp;&nbsp;
PB  - Oxford University Press
JF  - ITNOW
SN  - 1746-5702
DO  - 10.1093/itnow/bwab071
M1  - Journal Article
ER  - 

TY  - JOUR
ID  - doc:614a681d8f089f0e79c2a866
A1  - Cortet, Mounaim
A1  - Rijks, Tom
A1  - Nijland, Shikko
T1  - PSD2: The digital transformation accelerator for banks
Y1  - 2016
Y2  - Mar 1,
VL  - 10
IS  - 1
SP  - 13
EP  - 27
AB  - The revised Payment Services Directive (PSD2) is not 'just another regulation' requiring a mere operational and compliance approach, but an accelerator of the already on-going change in the fabric of the - digitisation prone - financial industry. The PSD2 provisions on 'Access to account' for Payment Initiation and Account Information Services ('XS2A') will accelerate this by forcing banks to open up consumer payment accounts for appropriately licensed, innovative (bank and non-bank fintech) service providers. A pivotal element to this concept of opening up payment accounts is the development of Application Programming Interfaces (APIs) by banks. Fintech players are seeking to capitalise on the emerging API landscape and to capture customer and developer mindshare as well as payment and non-payment (data rich service) revenues long taken for granted by incumbent financial institutions. The key challenge for leaders of incumbent financial institutions is to ensure PSD2 XS2A compliance, while at the same time retaining customer relevance and maximising addressable market and revenue potential across a rich transaction services portfolio. APIs could redefine the financial services distribution game of banks. Some financial institutions see PSD2 XS2A and APIs as an opportunity to work closer with emerging fintech companies. Others see it as a threat to their business. This has led to different strategic choices for banking leaders. The authors have identified four generic strategic options (ie, Comply, Compete, Expand, and Transform), fitting the wider spectrum of leader attitudes towards PSD2 XS2A and adoption of APIs as a business strategy. All options come with strategic, tactical, and operational considerations and will be elaborated upon in this paper. Making the 'right' strategic decision will require banking executives to (re-)consider their future ambition, desired position in the value chain, the accompanying transaction portfolio, and impact on the operating model.
JF  - Journal of payments strategy & systems
SN  - 1750-1806
UR  - http://openurl.ingenta.com/content?genre=article&issn=1750-1806&volume=10&issue=1&spage=13&epage=27
UR  - http://openurl.ingenta.com/content?genre=article&issn=1750-1806&volume=10&issue=1&spage=13&epage=27
M1  - Journal Article
ER  - 

TY  - JOUR
ID  - doc:612a5b96c9e77c000176d333
A1  - Coste, Rares
A1  - Miclea, Liviu
T1  - API Testing for Payment Service Directive2 and Open Banking
Y1  - 2019
Y2  - Feb 1,
VL  - 9
IS  - 1
SP  - 7
EP  - 11
AB  - In this paper a solution is described for API Testing of the Payment Service Directive 2 [abbreviation PSD2] which was adopted within EU legislations. The directive PSD2 is a general requirement from European Banking Authority for the banking industry in European Union to provide programming interfaces APIs. The solution proposed is targeting types of software testing in order to validate the Payment Service Directive within a digital banking system. It comes with great opportunities in technology to develop and test applications which need to be regulated by the PSD2. Therefor in this paper an approach will be described and especially results for API testing run against a 3rd party provider [abbreviation TPP] are available. The paper is focusing on customer benefit and cost-efficient adaptation for
the PSD2.
PB  - IACSIT Press
JF  - International journal of modeling and optimization
SN  - 2010-3697
DO  - 10.7763/IJMO.2019.V9.675
M1  - Journal Article
ER  - 

TY  - MGZN
ID  - doc:613c97ea8f082670d9f8bad7
A1  - Courbe, Julien
T1  - Building 'Open Banking' on a Platform of Trust
Y1  - 2018
Y2  - Jul 1,
VL  - 110
IS  - 4
SP  - 38
AB  - Federal laws mandate that banks protect the privacy and security of consumer financial data, and these laws extend to the sharing, access and use of this data. Because of this well-established framework, banks have a tremendous opportunity to advance the use of open models across financial service In a controlled fashion. Another bank, in its shareholder letter, discussed the creation of an application programming interface, or API, store to enable outside developers to access the bank's core technology services. An open approach in offering public APIs to partners will allow banks to established data privacy frameworks to share data and mitigate security concerns.
N1  - ID: doc:612ace458f08e78af81fd638; M1: Magazine Article
PB  - Simmons-Boardman Publishing Corporation
CY  - New York
JF  - ABA banking journal
SN  - 0194-5947
DA  - Jul 1,
UR  - https://search.proquest.com/docview/2159925490 https://search.proquest.com/docview/2159925490
UR  - https://search.proquest.com/docview/2159925490 https://search.proquest.com/docview/2159925490
M1  - Magazine Article
ER  - 

TY  - JOUR
ID  - doc:6162be3e8f08ba56b828d006
A1  - Crabb, John
T1  - Open banking rules put pressure on Brazil's established banks
Y1  - 2020
AB  - Changes to the rules governing the sector have allowed for an unprecedented rise in the number of fintechs operating in the world's ninth-largest economy

The exponential success of Brazil's fintech sector means that the small group of established banks in the country will have to adapt to stay dominant. Rule changes over recent years have paved the way for a number of new entrants to change the status quo of banking in the country.

The central bank, which is the authority over the financial system in Brazil, is keen to bring about competition to stimulate growth.

New legislation allowing for open banking is expected to pass this year or in 2021, which will have a further impact on the banking system. Open banking means that established banks have to open up customer financial data and banking services to third party providers (TPP) via application programming interfaces (APIs). There is a big discussion about whether the big banks will survive and how much it will cost them to open the Brazilian market to small players,” said Paulo Leme, partner at Dias Carneiro.  “The big banks are in a very comfortable position. Six banks pretty much own the market.”

The central bank is highly focused on bringing about competition. It has acknowledged that there are limited measures it can use to bring new banks to the retail space. “The central bank has been very open to changing the regulation for fintechs. It  wants to increase competition, and will have limited success in increasing the space for retail – but will allow competition in other areas of banking,” said Thomaz Favarro, global risk analyst at Control Risks.
PB  - Euromoney Institutional Investor PLC
JF  - International Financial Law Review
M1  - Journal Article
ER  - 

TY  - GEN
ID  - doc:614a4ccc8f080c205aa6865e
A1  - Daiy, Alexander K.
A1  - Shen, Kao-Yi
A1  - Huang, Jim-Yuh
A1  - Lin, Tom M.
T1  - A Hybrid MCDM Model for Evaluating Open Banking Business Partners
Y1  - 2021
VL  - 9
IS  - 6
AB  - Open banking (OB) is an emerging business field in the financial sector, which relies on intensive collaboration between banks and non-banking service providers. However, how to evaluate OB business partners from multiple perspectives for banks is underexplored. Therefore, this study proposed a hybrid decision model with supports from seasoned domain experts. This study also adopts a domestic bank from Taiwan and four non-banking service providers to illustrate the hybrid approach with the confidence-weighted fuzzy assessment technique. The proposed model might be the first attempt to explore the OB adoption strategy by the novel approach. However, its limitations are the presumed independent relationship among the factors of this hybrid model. Additionally, the results hinge upon domain experts’ knowledge. In practice, the research findings identify the relative importance of banks’ crucial factors to select OB strategic partners, which provide managerial insights and valuable guidance for the banking sector.
JF  - Mathematics
SN  - 2227-7390
DO  - 10.3390/math9060587
M1  - Generic
ER  - 

TY  - JOUR
ID  - doc:614a56e78f082a39d88c3994
A1  - de la Mano, Miguel
A1  - Padilla, Jorge
T1  - Big Tech Banking
Y1  - 2018
Y2  - Dec 1,
VL  - 14
IS  - 4
SP  - 494
EP  - 526
AB  - Abstract In this paper we explore the likely implications of the entry of Big Tech platforms into retail banking and the appropriate response of regulators and policy makers to this new industry development. We find that the entry of Big Tech platforms may transform the banking industry in radical ways: although it may possibly increase competition to the benefit of consumers in the short term, within a few years Big Tech companies may succeed in monopolizing the origination and distribution of loans to consumers and Small and Medium Enterprises (SMEs), forcing traditional banks to become “low cost manufacturers,” which merely fund the loans intermediated by the Big Techs. This situation may harm competition, reduce consumer welfare, and bring about an increase in financial instability in the medium or long term. We analyze alternative policy responses aimed at maximizing the positive impact on consumer welfare of Big Tech entry while limiting the risk of monopolization as well as the potential adverse implications of such entry on market integrity and financial stability.
JF  - Journal of competition law & economics
SN  - 1744-6414
DO  - 10.1093/joclec/nhz003
M1  - Journal Article
ER  - 

TY  - THES
ID  - doc:61632d868f08ee716fef08e8
A1  - de Vries, Fernand Anders Philippe
T1  - PSD2 and Open Banking
Y1  - 2019
AB  - Digital platforms is an innovation made possible by the adoption of computers and internet. Companies like Google and Facebook grew in relatively short time to the most valuable or-ganisations on the stock market. The success of these companies is partially possible by their characteristics of being a digital platforms. One of the success factors is the use open APIs, which makes that other parties are attracted to the digital platform. In the last decade it shows that traditional industries get disrupted by adopting digital platforms. Uber is an example that changed the taxi and transportation industry. In the summer of 2019 the bank-ing sector is on the brink of being disrupted by the phenomenon of digital platforms. Euro-pean banks are forced by the PSD2 legislation to start opening APIs to third parties. This can be seen as the first step towards digital platforms in the banking sector. Banks can chose for different strategies to react to these disruptive developments. This thesis is about how banks can adapt to and profit from the phenomenon of open APIs and digital platforms in the bank-ing sector
PB  - LUND University
UR  - http://lup.lub.lu.se/student-papers/record/8992893
UR  - http://lup.lub.lu.se/student-papers/record/8992893
M1  - Dissertation/Thesis
ER  - 

TY  - JOUR
ID  - doc:6162c07a8f08a4f1106d6cdc
A1  - Dimachki, Maha El
T1  - More data and more data sharing: Navigating an open banking world
Y1  - 2019
VL  - 3
IS  - 3
SP  - 206
EP  - 214
AB  - This paper discusses the significant changes which Financial services are undergoing. It lists the change drivers, which can be grouped into three categories that interact with each other: technology, consumer behaviour and regulation. Changes in regulation look set to open up banking and accelerate the pace of innovation. The introduction of Open Banking in the UK and PSD2 across Europe are significant developments in the retail banking and payments landscape, and the paper discusses how these have the potential to create opportunities and propositions that, if developed and delivered well, will benefit society. The fundamental means of realising many of these opportunities is financial data — accessing it, sharing it, processing it and storing it. As we see greater emphasis on the role of data, and consumers’ understanding of the value of their data, the concept of trust will make the open banking journey a success. Getting this right will open up opportunities for firms, consumers and the economy. Getting this wrong could well jeopardise these opportunities. The payments ecosystem is complex, and as it goes through this significant change. The paper advises that a concerted effort is required to put consumers at the heart of the industry’s propositions, to enhance trust and to make this a long-term success.
PB  - Henry Stewart Publications
JF  - Journal of Digital Banking
M1  - Journal Article
ER  - 

TY  - JOUR
ID  - doc:60aa37fac9e77c000136a814
A1  - Dratva, Richard
T1  - Is open banking driving the financial industry towards a true electronic market?
Y1  - 2020
Y2  - Jan 1,
VL  - 30
IS  - 1
SP  - 65
EP  - 67
AB  - Over the last two years, there has been an exponentially increasing number of articles, tweets, interviews and specialist panels about open banking and how banks, fintechs, and the whole industry can profit from this fundamental, irreversible and revolutionary change. Experts have argued with increasing urgency that the market players have to step on the gas if they want to gain a good position in this new and unknown open banking world. The bottom line is that banks can profit strongly if they do it right.
PB  - Springer Nature B.V
CY  - Heidelberg
JF  - Electronic markets
SN  - 1019-6781
UR  - http://www.econis.eu/PPNSET?PPN=1745670734
UR  - http://www.econis.eu/PPNSET?PPN=1745670734
DO  - 10.1007/s12525-020-00403-w
M1  - Journal Article
ER  - 

TY  - GEN
ID  - doc:614ace098f0889bd60d13c12
A1  - Duffie, Darrell
T1  - Digital currencies and fast payment systems
Y1  - 2019
Y2  - Jan 1,
PB  - Stanford University
M1  - Unpublished Material
ER  - 

TY  - RPRT
ID  - doc:612d5f2cc9e77c000140bf83
A1  - Eccles, Peter
A1  - Grout, Paul
A1  - Siciliani, Paolo
T1  - Open Banking and Capital Requirements
Y1  - 2019
Y2  - March 19,
SP  - 1
EP  - 22
AB  - We provide a model where some consumers can observe and act on all deposit rates in the market and others cannot (motivated by open banking and other fintech solutions). We show that this leads to diverse business models in the market, monopolistic banks (taking advantage of their monopoly footprint) and those taking advantage of the new technology. Capital requirements need to take account of their impact on the attractiveness of the different sectors. We show that this additional effect, of banks moving sector, can offset the traditional impact of capital requirements, so that higher capital requirements can increase overall risk-taking. Policy implications
are discussed.
PB  - European Central Bank
CY  - Frankfurt am Main, Germany
JF  - Bank of England
UR  - https://www.ecb.europa.eu/pub/conferences/shared/pdf/20190328_financial_intermediation/Session1_continued_open_banking_capital_requirements.pdf
UR  - https://www.ecb.europa.eu/pub/conferences/shared/pdf/20190328_financial_intermediation/Session1_continued_open_banking_capital_requirements.pdf
M1  - Report
ER  - 

TY  - CHAP
ID  - doc:61222c1ec9e77c000140466c
A1  - Eisenmann, Thomas R.
A1  - Parker, Geoffrey
A1  - Van Alstyne, Marshall
T1  - Opening Platforms: How, When and Why?
Y1  - 2009
Y2  - Dec 28,
AB  - Platform-mediated networks encompass several distinct types of participants, including end users, complementors, platform providers who facilitate users’ access to complements, and sponsors who develop platform technologies. Each of these roles can be opened—that is, structured to encourage participation—or closed. This paper reviews factors that motivate decisions to open or close mature platforms. At the platform provider and sponsor levels, these decisions entail: 1) interoperating with established rival platforms; 2) licensing additional platform providers; or 3) broadening sponsorship. With respect to end users and complementors, decisions to open or close a mature platform involve: 1) backward compatibility with prior platform generations; 2) securing exclusive rights to certain complements; or 3) absorbing complements into the core platform. Over time, forces tend to push both proprietary and shared platforms toward hybrid governance models characterized by centralized control over platform technology (i.e., closed sponsorship) and shared responsibility for serving users (i.e., an open
provider role).
T2  - Platforms, Markets and Innovation
PB  - Edward Elgar Publishing
CY  - Cheltenham, UK and Northampton, US
SN  - 1848440707
UR  - http://www.elgaronline.com/view/9781848440708.00013.xml
UR  - http://www.elgaronline.com/view/9781848440708.00013.xml
DO  - 10.4337/9781849803311.00013
M1  - Book, Section
ER  - 

TY  - CONF
ID  - doc:613c97eb8f082670d9f8bae0
A1  - Elsden, Chris
A1  - Feltwell, Tom
A1  - Barros Pena, Belén
A1  - Nissen, Bettina
A1  - Gloerich, Inte
A1  - Speed, Chris
A1  - Vines, John
T1  - Designing Futures of Money and FinTech
Y1  - 2020
SP  - 429
EP  - 432
AB  - In light of increasing cashlessness, platform economies, Open Banking APIs, financial bots and cryptocurrencies, money is on the move - once inert, money is gaining agency, becoming programmable, automated, data-driven and part of 'more than human' infrastructures. These financial futures demand that designers engage with difficult questions of economy and value, while retaining a sensibility to the many subtle and social qualities of money and our everyday economic interactions. This one-day workshop will therefore bring together practitioners and researchers to explore design challenges related to four broad themes: Designing with Transactional Data; Designing Alternative Representations of Value; Money, Automation, Power, and Control; and Financial Futures with Vulnerable Users. Developing scenarios related to these themes, the workshop will cultivate a rich design space to establish the value of design-led research in shaping our financial futures.
N1  - ID: doc:612ad7688f089f59012d9f66; T3: DIS' 20 Companion; M1: Conference Proceedings
PB  - ACM
JF  - Companion Publication of the 2020 ACM Designing Interactive Systems Conference
UR  - http://dl.acm.org/citation.cfm?id=3395904 http://dl.acm.org/citation.cfm?id=3395904
UR  - http://dl.acm.org/citation.cfm?id=3395904 http://dl.acm.org/citation.cfm?id=3395904
DO  - 10.1145/3393914.3395904
M1  - Conference Proceedings
ER  - 

TY  - JOUR
ID  - doc:6071e26bc9e77c0001321b73
A1  - Farrow, Gary S. D.
T1  - Open banking: The rise of the cloud platform
Y1  - 2020
Y2  - Jun 01,
VL  - 14
IS  - 2
SP  - 128
EP  - 146
AB  - This paper explores how traditional banking system architectures will be affected by the emergence of open banking. Platform models for open banking are proposed that accommodate both supply and demand-side solutions. On the demand side, the network effects of open banking platforms and their limitations are discussed. Using a feedback model of platform behaviour, it is suggested that the long-term success of open banking can be directly coupled to the emergence of such platforms and their regulatory scope. To inform the architectures to support open banking, the unique transactional characteristics of open banking solutions are determined. The essential role of cloud technologies in meeting these characteristics and hence the propensity for their use in the implementation of open banking platforms is illustrated. Specific types of open banking platforms are then described in terms of their essential architectural components and collaborations. The benefits to account servicing payment service providers and to third-party providers in adopting such open banking platforms are highlighted.
JF  - Journal of payments strategy & systems
SN  - 1750-1806
UR  - http://openurl.ingenta.com/content?genre=article&issn=1750-1806&volume=14&issue=2&spage=128&epage=146
UR  - http://openurl.ingenta.com/content?genre=article&issn=1750-1806&volume=14&issue=2&spage=128&epage=146
M1  - Journal Article
ER  - 

TY  - JOUR
ID  - doc:6140efa4c9e77c000141a8ae
A1  - Farrow, Gary S. D.
T1  - An application programming interface model for open banking ecosystems
Y1  - 2020
Y2  - Mar 01,
VL  - 14
IS  - 1
SP  - 75
EP  - 91
AB  - This paper proposes a model for an open banking application programming interface (API) ecosystem that supports the expansion of open banking APIs beyond the regulatory minimum. The paper uses specific banking business scenarios as candidates to drive the requirements for a broader set of open banking services. Using the API model framework, specific examples of &#39;value-add&#39; services are identified to support the scenarios. Future market constructs and associated APIs needed to support a burgeoning ecosystem are proposed and elaborated. Barriers to their development and the realisation of a fully functioning open banking ecosystem are also discussed.
JF  - Journal of payments strategy &amp; systems
SN  - 1750-1806
UR  - http://openurl.ingenta.com/content?genre&#61;article&amp;issn&#61;1750-1806&amp;volume&#61;14&amp;issue&#61;1&amp;spage&#61;75&amp;epage&#61;91
UR  - http://openurl.ingenta.com/content?genre&#61;article&amp;issn&#61;1750-1806&amp;volume&#61;14&amp;issue&#61;1&amp;spage&#61;75&amp;epage&#61;91
M1  - Journal Article
ER  - 

TY  - JOUR
ID  - doc:614acf168f089f0e79c2b212
A1  - Feher, Peter
A1  - Varga, Krisztian
T1  - Digital transformation in the Hungarian banking industry – Experiences with Design Thinking
Y1  - 2019
Y2  - Sep 1,
VL  - 41
IS  - 3
SP  - 293
EP  - 310
AB  - The study examines the possibilities of the digital transformation of the Hungarian banking industry through the “One Week Sprint” method, derived from general design thinking methodology. In our research, we cooperated with two domestic banks and focused on real estate related opportunities and SME offerings. The methodological focus was on how to use customer journeys and personas for supporting digital efforts, as design thinking places a great emphasis on these elements. The paper has two goals: 1) present the findings of this innovative project with the two banks using design thinking; 2) describe our experience with customer journeys and personas in consumer- and corporate-facing innovation projects in the two banks. To our knowledge, there is no practical experience in the literature regarding the usage of these tools. We found that the usage of customer journeys and personas are much easier and evident if the project tries to develop consumer products or solutions. If the solutions are for corporate use, personas lose the added value of empathy (without the human connection) and the creation of customer journeys needs deeper experience from consultants.
PB  - Akademiai Kiado
CY  - Budapest
JF  - Society and economy
SN  - 1588-9726
UR  - https://search.proquest.com/docview/2300064266
UR  - https://search.proquest.com/docview/2300064266
DO  - 10.1556/204.2019.41.3.2
M1  - Journal Article
ER  - 

TY  - CONF
ID  - doc:61222dacc9e77c000140467c
A1  - Fett, Daniel
A1  - Hosseyni, Pedram
A1  - Kusters, Ralf
T1  - An Extensive Formal Security Analysis of the OpenID Financial-Grade API
Y1  - May 2019
Y2  - May 19, 2019
SP  - 453
EP  - 471
AB  - Forced by regulations and industry demand, banks worldwide are working to open their customers&#39; online banking accounts to third-party services via web-based APIs. By using these so-called Open Banking APIs, third-party companies, such as FinTechs, are able to read information about and initiate payments from their users&#39; bank accounts. Such access to financial data and resources needs to meet particularly high security requirements to protect customers. One of the most promising standards in this segment is the OpenID Financial-grade API (FAPI), currently under development in an open process by the OpenID Foundation and backed by large industry partners. The FAPI is a profile of OAuth 2.0 designed for high-risk scenarios and aiming to be secure against very strong attackers. To achieve this level of security, the FAPI employs a range of mechanisms that have been developed to harden OAuth 2.0, such as Code and Token Binding (including mTLS and OAUTB), JWS Client Assertions, and Proof Key for Code Exchange. In this paper, we perform a rigorous, systematic formal analysis of the security of the FAPI, based on an existing comprehensive model of the web infrastructure - the Web Infrastructure Model (WIM) proposed by Fett, Küsters, and Schmitz. To this end, we first develop a precise model of the FAPI in the WIM, including different profiles for read-only and read-write access, different flows, different types of clients, and different combinations of security features, capturing the complex interactions in a web-based environment. We then use our model of the FAPI to precisely define central security properties. In an attempt to prove these properties, we uncover partly severe attacks, breaking authentication, authorization, and session integrity properties. We develop mitigations against these attacks and finally are able to formally prove the security of a fixed version of the FAPI. Although financial applications are high-stakes environments, this work is the first to formally analyze and, importantly, verify an Open Banking security profile. By itself, this analysis is an important contribution to the development of the FAPI since it helps to define exact security properties and attacker models, and to avoid severe security risks before the first implementations of the standard go live. Of independent interest, we also uncover weaknesses in the aforementioned security mechanisms for hardening OAuth 2.0. We illustrate that these mechanisms do not necessarily achieve the security properties they have been designed for.
T2  - 019 IEEE Symposium on Security and Privacy (SP)
CY  - San Francisco, United States
PB  - IEEE
JF  - 2019 IEEE Symposium on Security and Privacy (SP)
JA  - SP
UR  - https://ieeexplore.ieee.org/document/8835218
UR  - https://ieeexplore.ieee.org/document/8835218
DO  - 10.1109/SP.2019.00067
M1  - Conference Proceedings
ER  - 

TY  - JOUR
ID  - doc:612a97998f0809fa2b4835ac
A1  - Fletcher, Amelia
T1  - Market Investigations for Digital Platforms: Panacea or Complement?
Y1  - 2020
Y2  - August 6,
VL  - 12
IS  - 1
SP  - 44
EP  - 55
AB  - There is a growing international consensus that standard competition law is inadequate for
addressing the panoply of competition problems arising in digital platform markets.
Alongside a proposal for ex ante regulation in this arena, the European Commission is
considering the introduction of a ‘New Competition Tool’ which is broadly modelled on the
UK Market Investigation instrument.
This paper abstracts from the specifics of the EU situation and considers the pros and cons
of market investigations in the context of the UK regime. It concludes that the tool is a
valuable addition to the standard competition law toolkit, and that this is likely to be true
also at EU level, both for digital platforms and more widely. However, because the tool is
potentially so powerful and flexible, it merits strong procedural checks and balances, to
guard against confirmation bias or politicisation. The tool also has important limitations and
thus should not be viewed as a full solution to the issues raised by digital platforms, but
rather as a valuable complementary tool alongside new ex ante regulation. Interoperability
is discussed as one area where the tools may act in a complementary way.
PB  - Oxford University Press
JF  - Journal of European competition law & practice
SN  - 2041-7764
DO  - 10.1093/jeclap/lpaa078
M1  - Journal Article
ER  - 

TY  - JOUR
ID  - doc:61222e61c9e77c0001767ecd
A1  - Fracassi, Cesare
A1  - Magnuson, William
T1  - Data Autonomy
Y1  - 2021
Y2  - Mar 01,
VL  - 74
IS  - 2
SP  - 327
EP  - 383
AB  - In recent years, data privacy has vaulted to the forefront of public attention. Scholars, policymakers, and the media have, nearly in unison, decried the lack of data privacy in the modern world. In response, they have put forth various proposals to remedy the situation, from the imposition of fiduciary obligations on technology platforms to the creation of rights to be forgotten for individuals. All these proposals, however, share one essential assumption: we must raise greater protective barriers around data. As a scholar of corporate finance and a scholar of corporate law, respectively, we find this assumption problematic. Data, after all, is simply information, and information can be used for beneficial purposes as well as harmful ones. Just as it can be used to discriminate and to embarrass, information can be used to empower and to improve. And while data privacy is often pitched at ending unauthorized data sharing, it all too often leads simply to the end of data sharing, period. This comes at a cost. Data silos can inhibit consumer choice, protect the positions of powerful incumbents, and reduce the efficiency of markets. The best example of these costs comes from the financial industry. For more than a century, banks and other financial institutions have built their information technology systems to keep financial records as private and nonshareable as possible. While security concerns can be a primary reason for such closed systems, banks also understand that financial data is an advantage that can protect them from market entry and competition. Banks can hold up consumers with unfavorable rates and inferior products as a result, and a set of market failures make it difficult for consumers to opt out. First, information asymmetries between consumers and financial institutions are large and difficult to resolve. Second, search and switch costs--the difficulty of finding out more information about the risks and benefits of financial products and of switching to a better financial service--are high in the financial industry. Finally, individuals struggle to take advantage of even simple financial strategies to save, borrow, and invest. Data sharing can help resolve these problems. The emergence of a new regulatory and technological framework called open banking raises the possibility of consumers being able to task trusted intermediaries with automatically analyzing their financial data, nudging them to achieve their goals, and switching them to better products, all in order to reduce the substantial inefficiencies in their financial lives. There is one problem, however. A combination of market failure and regulatory ambiguity has led to a situation in which data is limited, siloed, and inaccessible, thereby preventing individuals from using their data in efficient ways. Ultimately, this Article contends, resolving these problems will require us to replace the clarion call of data privacy with a new, more comprehensive concept, that of data autonomy--the ability of individuals to have control over their data. Data autonomy balances the need for data to be protected and secure with the need for it to be accessible and shareable. In this Article, we lay out a set of key principles that grant individuals a legal right to data autonomy, including a right of ownership over data, as well as obligations on institutions to safely share standardized and interoperable data with third parties that consumers so choose. Perhaps counterintuitively, the only way of expanding consumer welfare and protection today is by breaking down the barriers of data privacy.
PB  - Vanderbilt University, School of Law
CY  - Nashville
JF  - Vanderbilt law review
SN  - 0042-2533
UR  - https://search.proquest.com/docview/2506761296
UR  - https://search.proquest.com/docview/2506761296
M1  - Journal Article
ER  - 

TY  - MGZN
ID  - doc:613c97ed8f082670d9f8bb07
A1  - Franklin, Jimmie
T1  - PSD2: market struggles with APIs, SCA
Y1  - 2020
Y2  - Mar 22,
AB  - Fintechs and banks welcome the opportunities presented by the EU's second Payment Services Directive, but fragmentation and other challenges still linger The EU’s second payment services directive (PSD2) has remained a challenge for financial services firms due to market fragmentation as well as technological issues, such as application programme interfaces (API) and strong customer authentication (SCA). Market fragmentation has continued to be an issue for financial services as they adjust to PSD2; The challenge for many remains strong customer authentication, for which the European Banking Authority has extended its deadline; Banks and fintechs are positive about the new relationship opportunities that PSD2 has offered. “In the short term, we expect account aggregation to be the most common offering, while expecting more value-added services to follow, like credit risk assessments or allowing customers to benchmark their bills to find the cheapest providers.
N1  - ID: doc:612ad8f88f08f3fc2897ce79; M1: Magazine Article
PB  - Euromoney Trading Limited
CY  - London
JF  - International financial law review
SN  - 0262-6969
DA  - Mar 22,
UR  - https://search.proquest.com/docview/2394747654 https://search.proquest.com/docview/2394747654
UR  - https://search.proquest.com/docview/2394747654 https://search.proquest.com/docview/2394747654
M1  - Magazine Article
ER  - 

TY  - CHAP
ID  - doc:613c97eb8f082670d9f8baed
A1  - Gauci, By Rachel
T1  - Is Europe a Good Example of Open Banking?
Y1  - 2019
Y2  - Nov 4,
SP  - 86
EP  - 87
AB  - Certain regions around the world have used Europe's PSD2 as their inspiration to move the banking world into the modern digital age with the concept of open banking, or as PSD2 refers to it "access to accounts" also known as "XS2A". As at time of writing Asia‐Pacific countries such as Indonesia and Malaysia acknowledged the importance and potential of open banking, and have had government‐backed discussions on the use of Application Programming Interface (API) for the provision of financial services. Australia and Hong Kong are at a rather advanced stage with their implementation plans on the use of open banking. In Australia, "open banking" is a regulatory initiative that is focused on the protection of consumer data and forms part of the Consumer Data Right. The Open API Framework lays out detailed expectations on how banks should onboard and maintain relationships with third‐party service providers in a manner that ensures consumer protection.
N1  - ID: doc:612ad3b48f0809fa2b483875; M1: Book, Section
T2  - The
PB  - John Wiley & Sons, Inc
CY  - Chichester, UK
SN  - 9781119551911
DA  - Nov 4,
UR  - https://onlinelibrary.wiley.com/doi/abs/10.1002/9781119551973.ch25 https://onlinelibrary.wiley.com/doi/abs/10.1002/9781119551973.ch25
UR  - https://onlinelibrary.wiley.com/doi/abs/10.1002/9781119551973.ch25 https://onlinelibrary.wiley.com/doi/abs/10.1002/9781119551973.ch25
DO  - 10.1002/9781119551973.ch25
M1  - Book, Section
ER  - 

TY  - JOUR
ID  - doc:6071fdb4c9e77c0001321e04
A1  - Gencheva, Alexandra
T1  - Consumer Perceptions to Friction in the Context of the Privacy vs Convenience Trade-Off – The Case of an Open Banking Consent
Journey
Y1  - 2018
Y2  - Sep 1,
VL  - 13
IS  - 1
SP  - 4
EP  - 11
AB  - It is widely considered that ‘friction’ in user experience and digital journeys leads to a negative user engagement, drop off rates, and ultimately impacts profits for business in the digital space. The aspect of individuals’ perception to risk, privacy and convenience is brought in as it directly pertains to the context within which this study occurs.
Here, friction is studied in the context of Open Banking solutions, where to allow for the service to be provided, customers need to consent their data to be shared. Mocked-up digital journeys of a consent model are presented and discussed with participants in focus groups. This paper aims to explore what user perceptions are about friction and how these perceptions and behaviours are impacted by their preferences and expectations about privacy, and convenience. Expectancy Theory dimensions – Expectancy, Instrumentality and Valence - are used to analyse and discuss the findings.
This paper is an abridged adaptation of the author’s Masters’ Thesis Dissertation, for the Management of Information Systems and Digital Innovation course at the LSE, with an original word count of 11,000 words. Thus, findings have been summarised in a table and representative quotes have been omitted due to the wordcount constraints in the iSChannel journal. Appendices and visual representations of the digital journeys, have also been omitted in this
publication (link to full thesis: https://bit.ly/2N2MGeQ).
JF  - iSCHANNEL - The Information Systems Student Journal
SN  - 2042-5686
M1  - Journal Article
ER  - 

TY  - JOUR
ID  - doc:6162bfeb8f08336c1b96af8c
A1  - Ghanem, Elias
T1  - Open banking experiences set the stage for Open X
Y1  - 2020
VL  - 4
IS  - 4
SP  - 307
EP  - 317
AB  - As open banking regulations encouraged established firms to collaborate with FinTech newcomers as solution partners, the banking ecosystem became more convenient for customers through greater transparency in data exchange. Now an emphasis on delivering experiences versus only products is driving banks to focus on the entire customer journey and touchpoints in customers’ daily lives. Within this evolving banking ecosystem, data is becoming a critical asset, with front runners holding and storing information while also using it strategically to inform business decisions, create value and unlock revenue. Collaboration with financial services (FS) has become commonplace as firms pursue new capabilities by working with best-fit partners versus building or buying new resources — a shift that allows them to innovate without losing the focus on essential activities. As ecosystem partnerships promote shared access versus complete ownership, banks and other players will be able to refine their products, adopt offerings from across ecosystems and create new sources of revenue. This paper demonstrates how the inevitable new FS era, Open X, will feature a shared marketplace with a seamless exchange of resources, improved experiences for customers and others and expedited product innovation to create a winning go-to-market platform for all ecosystem participants.
PB  - Henry Stewart Publications
JF  - Journal of Digital Banking
M1  - Journal Article
ER  - 

TY  - CONF
ID  - doc:614a50968f082a39d88c38fc
A1  - Gil, David
A1  - Díaz-Heredero, Rubén
T1  - A microservices experience in the banking industry
Y1  - Sep 24, 2018
SP  - 1
EP  - 2
AB  - The traditional banking industry is not traditional anymore. Society, economics, regulations and last but not least technology have changed, fostering what could be called a "second baking revolution" (the first one being the introduction of computer-based information systems).
PB  - ACM
JF  - Proceedings of the 12th European Conference on software architecture
T3  - ECSA '18
UR  - http://dl.acm.org/citation.cfm?id=3241418
UR  - http://dl.acm.org/citation.cfm?id=3241418
DO  - 10.1145/3241403.3241418
M1  - Conference Proceedings
ER  - 

TY  - JOUR
ID  - doc:613c97ec8f082670d9f8baf0
A1  - Glushchenko, Marina
A1  - Hodasevich, Naila
A1  - Kaufman, Natalia
T1  - Innovative financial technologies as a factor of competitiveness in the banking
Y1  - 2019
Y2  - Jan 1,
VL  - 69
SP  - 43
AB  - The models for the implementation and development of financial services and services are changing due to the global transformation of the financial and economic sphere, which is caused by the emergence of innovative financial technologies. This leads to a fundamental change in the financial market and the factors that determine the leading positions of its participants. Only the use of innovative technologies in the banking business ensures a high level of competitiveness in the market and further expansion of the client base. Banks are rebuilding traditional financial business models through cooperation with FinTech-industry, reforming business processes in areas such as banking services for individuals, lending and financing, payments, money transfers, asset management, currency exchange, insurance, blockchain transactions. The purpose of the article is to identify the main trends in the development of new financial technologies of banking. The authors identify the most important technologies that ensure the dynamic development of the global financial market and the fundamental transformation of the banking business in the past decade. In the article, the authors investigate the degree of their prevalence and the main areas of application in the field of banking, consider the successful practices of implementing of FinTech in the development of financial services.
N1  - ID: doc:612ac3448f083f21e734f1a2; M1: Journal Article
PB  - EDP Sciences
CY  - Les Ulis
JF  - SHS web of conferences
SN  - 2261-2424
DA  - Jan 1,
UR  - https://search.proquest.com/docview/2317559265 https://search.proquest.com/docview/2317559265
UR  - https://search.proquest.com/docview/2317559265 https://search.proquest.com/docview/2317559265
DO  - 10.1051/shsconf/20196900043
M1  - Journal Article
ER  - 

TY  - JOUR
ID  - doc:6162bf218f08c389e74ae1d1
A1  - Goldbarsht, Doron
A1  - Balasingham, Baskaran
A1  - Moller, Jeremy
T1  - Open banking in Australia: competition and money laundering, risks and benefits
Y1  - 2021
VL  - 32
IS  - 2
AB  - Open banking, which was pioneered in Europe with the European Union’s revised Payment Services Directive and the United Kingdom’s Open Banking Standard, is emerging around the world due to technological advancements and the increasing value of data. In Australia, open banking represents the culmination of previous government inquiries that highlighted the low levels of competition and innovation faced by the banking sector. The paper aims to shed light on the implications of open banking regimes for competition and money laundering risks, with a view to providing recommendations for enhancing financial integrity in the Australian financial sector.
PB  - Lawbook Co.
JF  - Journal of banking and finance law and practice
M1  - Journal Article
ER  - 

TY  - JOUR
ID  - doc:614a5ac18f080c205aa68734
A1  - Goode, Alan
T1  - Biometrics for banking: best practices and barriers to adoption
Y1  - 2018
Y2  - Nov
VL  - 2018
IS  - 10
SP  - 5
EP  - 7
AB  - Banks are increasingly adopting biometric technology in their drive to better identify new customers, securely authenticate existing customers, protect high-value transactions and combat fraud. In fact, as banks deploy biometrics everywhere from traditional physical branches to the latest digital platforms, this technology is proving to be the sole reliable means to authenticate and secure banking customers across all channels.
PB  - Elsevier Ltd
JF  - Biometric technology today
SN  - 0969-4765
UR  - https://dx.doi.org/10.1016/S0969-4765(18)30156-5
UR  - https://dx.doi.org/10.1016/S0969-4765(18)30156-5
DO  - 10.1016/S0969-4765(18)30156-5
M1  - Journal Article
ER  - 

TY  - JOUR
ID  - doc:6162b9458f0806cb8232d1bf
A1  - Gorzala, Jeannette
T1  - PayTechs im Open Banking
Y1  - 2020
VL  - 68
IS  - 1
SP  - 46
EP  - 52
AB  - Open Banking enables the formation of digital ecosystems and reduces entry barriers for payment service providers from the fintech and non-banking sector. PSD II-compliant interfaces (APIs) to be implemented by account servicing payment service providers (ASPSPs) shall enable third party providers (3rdPP or TPP) to aggregate data, operations and transactions on online bank accounts starting from 14.9.2019 and thereby further foster opening of the banking sector (open banking). Access to accounts can be denied for objective reasons. The majority of the APIs was designed on the basis of the leading European standard framework of the Berlin Group with individual modifications. However, the requirements of the PSD II have not been fully met yet. Due to current technical obstacles the Austrian Financial Markets Authority (FMA) tolerates the account access methods used by third party providers until now in order to ensure frictionless working of payment services until all problems have been solved. Afterwards, third party providers shall only be allowed to use the designated PSD II API.
PB  - Verlag Österreich
JF  - BankArchiv
M1  - Journal Article
ER  - 

TY  - CONF
ID  - doc:5fb9592fe4b01e91510af19a
A1  - Gozman, Daniel
A1  - Hedman, Jonas
A1  - Sylvest Olsen, Kasper
T1  - Open banking: emergent roles, risks & opportunities
Y1  - Jan 1, 2018
Y2  - June 23-28, 2018
IS  - Research Papers 183.
AB  - The phenomenon of financialization has received increasing attention, especially following the global financial crisis. We broaden the scope of research on financialization by investigating Open Banking initiatives. Such initiatives aim to enhance the banks’ ability to personalise customer experiences. Consumers and businesses can now easily share their data with banks and third parties to manage personal accounts and compare banking services. Such initiatives raise important questions regarding the future role of banks as well challenges and opportunities inherent in the new Open Banking landscape. We empirically investigate five Open Banking initiatives through twenty-five interviews conducted with users of Open Banking APIs as well as those managing the various initiatives. From these interviews, we develop a taxonomy and identify four open banking roles: integrator, producer, distributor, and platform. A further contribution is made by identifying related challenges and opportunities faced by fintechs and incumbents in the shifting landscape of retail banking. The challenges identified include risk of disintermediation, loss of reputation and transformational failure while the opportunities identified include enhanced service innovation and risk mitigation. Overall, the study provides first insights into how the retail banking industry will adapt to new service innovations and in-
creased collaboration with third party fintechs.
T2  - 26th EUROPEAN CONFERENCE ON INFORMATION SYSTEMS (ECIS)
2018
CY  - Portsmouth, UK
PB  - Association for Information Systems
JF  - Association for Information Systems
UR  - http://aisel.aisnet.org/
UR  - http://aisel.aisnet.org/
M1  - Conference Proceedings
ER  - 

TY  - JOUR
ID  - doc:60720296c9e77c0001321e52
A1  - Guibaud, Sophie
T1  - How to develop a profitable, customer-focused digital banking strategy: Open banking services and developer-friendly APIs
Y1  - 2016
Y2  - Jan 01,
VL  - 1
IS  - 1
SP  - 6
EP  - 12
AB  - With the introduction of the update to Europe's Payment Services Directive, PSD2, banks have a significant opportunity to implement new digital strategies. While the Access to Account (XS2A) scheme within PSD2 means banks need to completely overhaul the way they give access to and process customer data, a more open approach to how they work with other banks and new players in the ecosystem could enable them to create services that will help them to attract and retain increasingly digitally savvy customers while finding new revenue opportunities. This paper looks at the opportunities and threats to banks of adopting an open strategy on the back of the introduction of PSD2 and XS2A.
JF  - Journal of digital banking
SN  - 2397-060X
UR  - http://openurl.ingenta.com/content?genre=article&issn=2397-060X&volume=1&issue=1&spage=6&epage=12
UR  - http://openurl.ingenta.com/content?genre=article&issn=2397-060X&volume=1&issue=1&spage=6&epage=12
M1  - Journal Article
ER  - 

TY  - CHAP
ID  - doc:6162bc2d8f08ba56b828cff5
A1  - Gupta, Pranay
A1  - Tham, T. Mandy
A1  - Tham, T. Mandy
T1  - Open Banking: Digital Payments Systems
Y1  - 2018
SP  - 155
EP  - 178
AB  - Every industry is being disrupted by technology and changes in customer behavior, however it is regulatory changes for open banking that could drive the biggest change in banking. This chapter explores the challenges and opportunities for banks driven by open banking regulations, and looks at impact to the payments landscape
T2  - Fintech
PB  - De Gruyter
CY  - Berlin, Boston
UR  - http://www.degruyter.com/doi/10.1515/9781547400904-010
UR  - http://www.degruyter.com/doi/10.1515/9781547400904-010
DO  - 10.1515/9781547400904-010
M1  - Book, Section
ER  - 

TY  - GEN
ID  - doc:612ac1018f083f21e734f195
A1  - Haapio, Hannele
A1  - Karjaluoto, Heikki
A1  - Mero, Joel
T1  - Antecedents of Market Orientation in The Banking Sector During Its Digital Transformation
Y1  - 2019
Y2  - Jan 1,
AB  - Firms are under increasing pressure to remain relevant for their customers and need to rethink how to remain market-oriented in the digital age. This is evident in the banking sector where the traditional banks are gradually being challenged by digital native competitors and growing customer demands. Consequently, this study examines what it takes to be market oriented in the banking sector at the age of increasing digitalization. Specifically, we focus on developing the theory on the antecedents of MO and examine how banks can regain market orientation under changing market conditions. Although Market Orientation (MO) has been a widely studied concept that has been applied in numerous different contexts, the role of digitalization as the transformer of MO is not well understood. The main findings of this study indicate market orientation at the digital age is manifested as the firm’s ability to offer seamless and valuable customer experience across all service channels. Realizing this ideal necessitates a low organizational structure, managerial understanding of data and technology usage, interdepartmental management of external partnerships, as well as a managerial mindset that is genuinely concerned about customer needs.
peerReviewed
PB  - University of Maribor
UR  - https://explore.openaire.eu/search/publication?articleId=od______1222::52cf44ce16dfda1a0db813e9c4d03a4d
UR  - https://explore.openaire.eu/search/publication?articleId=od______1222::52cf44ce16dfda1a0db813e9c4d03a4d
DO  - 10.18690/978-961-286-280-0.16
M1  - Generic
ER  - 

TY  - JOUR
ID  - doc:614a5d578f08683cdbbff61e
A1  - Hadad, Shahrazad
T1  - Challenges for Banking Services in the Knowledge Economy
Y1  - 2019
Y2  - September 1,
VL  - 7
IS  - 3
SP  - 337
EP  - 352
AB  - In this paper, we have covered many of the roles that banks play in the financial system. Banks act as delegated monitors that ensure that economic agents allocate their resources effectively, thus leading to the sustainable development of entrepreneurship. Moreover, they also play an important role in sharing risks in the economy and protecting economic agents against market fluctuations through various means such as financial derivatives. These are the positive aspects of the roles of banks, but it should be noted that the way banks act to ensure an acceptable rate of return can cause fragility and instability throughout the financial system. In fact, banks are most often at the center of financial crises, as in the case of the global financial crisis that began in the summer of 2007. Banks may even contribute to spreading the negative effects of these financial crises because small shocks can have major effects on the financial system and economy. Banks also play an important role by facilitating the access of economic agents to financing and contributing to the development of the economy. In addition, they are important for good corporate governance, especially in countries such as Germany where bankers hold positions on the boards of private companies and can represent more shareholders in voting decisions.
PB  - Sciendo
CY  - Bucharest
JF  - Management dynamics in the knowledge economy
SN  - 2392-8042
UR  - http://www.degruyter.com/doi/10.25019/mdke/7.3.04
UR  - http://www.degruyter.com/doi/10.25019/mdke/7.3.04
DO  - 10.25019/mdke/7.3.04
M1  - Journal Article
ER  - 

TY  - CONF
ID  - doc:613c97ec8f082670d9f8bafa
A1  - Hanssen, Geir
A1  - Brataas, Gunnar
A1  - Martini, Antonio
T1  - Identifying scalability debt in open systems
Y1  - 2019
SP  - 48
EP  - 52
AB  - Architectural technical debt can be generated by changes in the business and the environment of an organization. In this paper, we emphasize the change in scalability requirements due to new regulations. Scalability is the ability of a system to handle an increased workload. For complex systems that are abruptly exposed via open interfaces and hence a greater workload, the scalability requirements may quickly increase, leading to technical debt. We term this scalability debt. This paper describes scalability triage, a lightweight, novel technique for identifying scalability threats as a form of technical debt. We illustrate this technique with an open banking case from a large software organization. Open banking is partly caused by the new European PSD2 regulative that enforce banks to open interfaces to unknown third-party actors. Banking systems are well-established, mature systems. However, with the advent of open banking and PSD2, the workload may quickly rocket. This leads to tougher scalability requirements and accumulated architectural debt, despite previously sound architectural decisions. Using scalability triage, such risks may be identified fast. It will then be possible to prevent this form of technical debt with timely reengineering.
N1  - ID: doc:612ac2f08f08f3fc2897cd01; T3: TechDebt '19; M1: Conference Proceedings
PB  - IEEE Press
JF  - Proceedings of the Second International Conference on technical debt
JA  - TECHDEBT
UR  - http://dl.acm.org/citation.cfm?id=3355331 http://dl.acm.org/citation.cfm?id=3355331
UR  - http://dl.acm.org/citation.cfm?id=3355331 http://dl.acm.org/citation.cfm?id=3355331
DO  - 10.1109/TechDebt.2019.00014
M1  - Conference Proceedings
ER  - 

TY  - JOUR
ID  - doc:612a96da8f0894972baf6cbf
A1  - Harchekar, Mrs Jyoti Suraj
T1  - Digitalization in Banking Sector
Y1  - 2018
Y2  - Oct 3,
VL  - Special Issue
IS  - Special Issue-ICDEBI2018
SP  - 103
EP  - 109
AB  - In order to improve the customer service, book keeping and MIS reporting, the need for computerization was felt in the Indian banking sector in late 1980s. Reserve Bank of India set up a Committee headed by Dr. C. Rangarajan on computerization in banks in 1988. Conversion of data into a digital format with the adoption of technology is called as digitization. By implementation of digitalization, banks can provide enriched customer services. This provides convenience to customers and helps in saving time. Digitalization decreases human error and thus builds customer reliability. A new wave of technology is revolutionizing the way customers engage with their finances. From social to mobile capabilities, banks have to rethink the way they do business to deliver a better customer experience and remain competitive. The recent introduction of open banking and the Payments Services Directive 2 PSD2 regulation is hastening this transformation by placing power in the hands of customers. Banks must now allow customers to share their financial data, such as spending habits and regular payments, with authorized third party providers if customers wish to do so. In addition, until the past few years, banks were not visualizing the tremendous shift in consumer behavior that occurred as a result of the millennial generation now become the largest consumers of financial products. With the increasing usage of smart phones, digitization of banking sector is predictable to catch up the increasing expectations of the world. It indeed reduced human errors and increased convenience. Now, cyber threats are on the rise hence, banks must be very vigilant and should be prepared to handle cyber attacks. Mrs Jyoti Suraj Harchekar "Digitalization in Banking Sector" Published in International Journal of Trend in Scientific Research and Development (ijtsrd), ISSN: 2456-6470, Special Issue | International Conference on Digital Economy and its Impact on Business and Industry , October 2018, URL: https://www.ijtsrd.com/papers/ijtsrd18681.pdf
JF  - International Journal of Trend in Scientific Research and Development
SN  - 2456-6470
UR  - https://explore.openaire.eu/search/publication?articleId=dedup_wf_001::4ecf3c916c99e34b5f8833c90e71dea9
UR  - https://explore.openaire.eu/search/publication?articleId=dedup_wf_001::4ecf3c916c99e34b5f8833c90e71dea9
DO  - 10.31142/ijtsrd18681
M1  - Journal Article
ER  - 

TY  - JOUR
ID  - doc:61258914c9e77c0001406b1b
A1  - Hasan, Nazia
A1  - Arya, Satyendra
A1  - Rajkumar, Avinash
T1  - E-Brain (Artificial Intelligence): An Edge to Indian Banking System
Y1  - 2019
Y2  - July 1,
VL  - 9
IS  - 7
SP  - 312
EP  - 322
AB  - Banks are automating their processes, migrating their infrastructure and applications to the cloud to create a seamless customer journey. Transformative technology has enabled banks and financial institutions to automate their operations based on advanced data-driven. Banks are adopting E-BRAIN based anti-money-laundering, anti-fraud, compliance, credit-underwriting and smart contracts technology in their operations. These applications have been embraced by the investment banks as regulatory framework is failing to combat conventional way in combating against money laundering. E-BRAIN will focus on cognitive application in functional areas of business along with investment and compliance sectors of financial services industry. Adopting E-BRAIN based anti-money-laundering, anti-fraud, compliance, credit-underwriting and smart contracts technology in their operations. As the name suggests, E-BRAIN is the ability to copy from something that is natural, in terms of acquiring and applying knowledge and skills. Now this ability of copying is done by a machine or a computer. So, when a machine mimics a human mind by thinking for itself, it is known as E
JF  - International Journal of Management, IT and Engineering
SN  - 2249-0558
UR  - http://www.ijmra.us,
UR  - http://www.ijmra.us,
M1  - Journal Article
ER  - 

TY  - RPRT
ID  - doc:5fcb7345e4b01700da1e6e52
A1  - He, Zhiguo
A1  - Huang, Jing
A1  - Zhou, Jidong
T1  - Open banking: Credit Market Competition When Borrowers Own The Data
Y1  - 2020
Y2  - November 13,
SP  - 1
EP  - 59
AB  - Open banking facilitates data sharing consented by customers who generate the data, with a regulatory goal of promoting competition between traditional banks and challenger fintech entrants. We study lending market competition when sharing banks’ customer data enables better borrower screening or targeting by fintech lenders. Open banking could make the entire financial industry better off yet leave all borrowers worse off, even if borrowers could choose whether to share their data. We highlight the importance of equilibrium credit quality inference from borrowers’ endogenous sign-up decisions. When data sharing triggers privacy concerns by facilitating exploitative targeted loans, the equilibrium sign-up population can grow with the
degree of privacy concerns
CY  - New Haven, Connecticut 06520-8281
JF  - COWLES FOUNDATION
UR  - https://cowles.yale.edu/publications/cfdp/cfdp-2262
UR  - https://cowles.yale.edu/publications/cfdp/cfdp-2262
M1  - Report
ER  - 

TY  - THES
ID  - doc:61632ada8f08ba56b828f3ea
A1  - Holmberg, Anton
T1  - ERP opportunities in the Open Banking ecosystem
Y1  - 2020
AB  - The Open Banking incentive allows financial institutions to share banking data with the consent of consumers. Financial technology companies have acted upon this incentive to challenge incumbent banks and unbundle vertical integrations in the financial sector. In addition to FinTech companies, Enterprise resource planning vendors are considered to play a key role in Open Banking. However, uncertainty remains of how ERP vendors will position themselves in the emerging ecosystem.
 
 
 
This thesis aims to identify Open Banking opportunities from the perspective of ERP vendors and provide a model for alternative product-market strategies when entering the ecosystem. ERP opportunities are identified through an explorative single-case study of an ERP vendor serving SMEs in the Finnish market. The case vendor is currently evaluating the potential of Open Banking for growing its offering. When constructing alternative strategies, the roles of banks are considered. The future directions taken by incumbent financial institutions in control over banking infrastructure will determine whether ERP vendors are seen by banks as complementors or challengers. In addition, the model takes the current state of ERP vendor information system capabilities into account
 
 
 
Three themes of ERP opportunities in Open Banking, ranging from incremental to radical innovation, are identified when applying the model to the case ERP vendor. First, ERP vendors can improve cash flow management and forecasting accuracy by integrating with real-time banking. Second, ERP vendors can act as aggregators for banking services, essentially moving the corporate customer interface from banks to ERP vendors. Finally, ERP vendors can provide embedded financial services of their own.
PB  - Aalto University
UR  - http://urn.fi/URN:NBN:fi:aalto-202008245137
UR  - http://urn.fi/URN:NBN:fi:aalto-202008245137
M1  - Dissertation/Thesis
ER  - 

TY  - THES
ID  - doc:616329b78f08a4f1106d869b
A1  - Hsiao, Yuchen
T1  - Opportunity Exploration and Evaluation: in the Trend of Open Banking
Y1  - 2021
AB  - The concept of open banking is on the rise in the financial industry. Not only are banks taking an interest in this topic, but many financial technology start-ups are developing as well. One particular player can be considered challenger banks; they have gained a high degree of digital competence and agility to adapt to changes in the industry. As a result of this trend, these financial players raise the question of what the opportunities are. This study aims to identify potential opportunities for challenger banks and to provide a practical model for companies to assess the opportunities. The results of the study show that the opportunities can be divided into three segments: personalized banking services; modularity; as well as embedded finance. Finally, an opportunity evaluation canvas was developed, providing banks a systematic and comprehensive model to evaluate an opportunity.
PB  - KTH ROYAL INSTITUTE OF TECHNOLOGY
M1  - Dissertation/Thesis
ER  - 

TY  - CONF
ID  - doc:61258b06c9e77c000176a3b8
A1  - Hsieh, Ku-Hsien
T1  - Open Banking: A Case Study for Open API Economy Open Banking: A Case Study for Open API Economy
Y1  - June 29, 2019
SP  - 1
EP  - 7
AB  - Openness is a movement toward creating a more effective ecosystem regardless this ecosystem is different type of entity such as a government or the industry. Basically, the openness can be three levels: open data, open API, open ecosystem. From the previous research, the study had identified the movement of open data to open API in Taiwan government. This research will focus the movement from open API to open ecosystem and uses Taiwan financial industry as the case study. This study finds the success open economy is an API economy and successful API economy is the cross-domain collaboration, which the participants collaborate together to create better marketplace.
T2  - International Symposium on Information Application Development of Smart Enterprises
CY  - Taipei, Taiwan
JF  - Paper ID: 075
M1  - Conference Proceedings
ER  - 

TY  - CONF
ID  - doc:614ad4608f08cd81f83d183d
A1  - Hundal, Shab
A1  - Zinakova, Taisiia
T1  - Financial technology in the Finnish banking sector and changing stakeholder dynamics in the Covid-19 era
Y1  - 2020
Y2  - November 19, 2020
SP  - 117
AB  - Financial Technology (FinTech, hereafter) has integrated with
the operations of the financial sector, in general, and banking sector, in
particular. However, FinTech is a relatively new and under-explored
phenomenon, both in the academic and corporate spheres. The current
study aims to explore the following research objectives: the role and
relevance of FinTech in the commercial banking sector in Finland; and
second, the changing dynamics of stakeholders of the banking industry in
the light of FinTech. Due emphasis has been laid on the fallouts of
Covid-19 when exploring the abovementioned objectives. The primary
data has been collected through interviews, whereas the quantitative
data has been sourced by the banks‟ annual reports. The study shows
that FinTech has a strong impact on all the main stakeholders and
activities in the bank in many ways. Significant impact of FinTech has
been observed on the following aspects of the banking sector: customers,
investors, operations, competitiveness, and future growth.
The respondents‟ opinions and data indicate that the FinTech
considerably impacts banks‟ strategy, risk management, operations, and
investors. FinTech adoption has been contributed by the growth in the IT
sector, in general, and innovations in the field of financing including
crowdsourcing, and peer-to-peer financing, in particular. Nonetheless,
the unpredictable factors, such as the ongoing Covid-19, can influence&nbsp;the future innovation and adoption of FinTech. Changing customers‟
demands and behaviours have also facilitated FinTech adoption. Banks
have been integrating FinTech into insurance services and this feature
has become more profound ever since banks increased their cooperation
with the international insurance companies. Similarly, there has been
a significant increase in collaboration between banks and FinTech
start-ups.

T2  - Corporate Governance: An Interdisciplinary Outlook In The Wake Of Pandemic
PB  - Virtus Interpress
CY  - Ukraine
JF  - An Interdisciplinary Outlook in the Wake of Pandemic”
M1  - Conference Proceedings
ER  - 

TY  - THES
ID  - doc:611a43bac9e77c0001fe21f4
A1  - Häggqvist, Jacob
T1  - Digital Transformation in the Swedish Banking Sector
Y1  - 2019
Y2  - June 3,
AB  - The face of banking has changed dramatically over the last few decades, and in no area does this statement hold more true than in the domain of digitalization. One term that has been relentlessly repeated when discussing the past, present and future of this development is ”Digital Transformation”. Digital Transformation can be tersely defined to mean change driven by digital technologies, with the potential to increase efficiency in existing processes, as well as to allow for new and novel technology-driven problem solutions and business models. Despite the fact that Swedish major banks have come a long way in their digital transformation efforts, there is a lot of evidence that points towards this process not proceeding fast enough. This study is an effort to get a general overview of the main barriers and mechanisms that are causing this development to proceed at a slower rate than might otherwise be desired, and to investigate how actors within the Swedish banking sector are seeking to overcome said barriers. This is done primarily through the interviewing of key personnel within major Swedish universal banks. The majority of the interviews are conducted with employees from a single major Swedish universal bank, taking the form of a case study, while a smaller number of interviews are conducted with individuals associated with other banks, in an effort to provide increased generalizability. The results of the study show that barriers standing in the way of continued digital transformation in the Swedish banking sector can generally be categorized into one of the following categories: Legacy Infrastructure, Organizational Structure, Organizational Culture, Incentive Structure, Resource Insufficiency, Regulation, and Failure in Management. The solutions and models discussed to address these issues included API First approaches, change driven through Cross-Functional Teams, and Collaborative Strategy Formulation.
PB  - KTH, Skolan för industriell teknik och management (ITM)
UR  - http://urn.kb.se/resolve?urn&#61;urn:nbn:se:kth:diva-264176
UR  - http://urn.kb.se/resolve?urn&#61;urn:nbn:se:kth:diva-264176
M1  - Dissertation/Thesis
ER  - 

TY  - THES
ID  - doc:607205b0c9e77c0001e65f3b
A1  - Høgetveit, Sjur
A1  - Thorkildsen, Thomas
T1  - Open banking in Norway : the potential for third party providers and the impact on the banking industry
Y1  - 2018
Y2  - Jan 1,
AB  - The purpose of this thesis is to investigate the impact of Open Banking on the Norwegian commercial banking industry and the potential for third parties in Norway. We proceed by defining the various concepts involved in Open Banking. This includes a discussion of PSD2, third parties, APIs and the risks involved with increased digitization and data-sharing.
We define and discuss the drivers behind Open Banking development, which are divided into demand and supply side considerations. We then proceed to analyze the Norwegian market for Open Banking. First, we perform a competitive analysis of the Norwegian banking industry, where we find the market to be moderately concentrated and characterized by strong inequality between the players.
We then examine the current state of Open Banking in Norway which is characterized by some degree of investments and startups into the sector. DNB, Nordea, Danske Bank and Sbanken have created developer portals who return dummy or personal data to enable individuals to create banking services based on their infrastructure. Further, there are some startups positioning themselves as third parties to provide payment or account information services.
The estimation of the third parties’ markets show moderate penetration and a strong potential for growth in Norway. However, there is uncertainty relating to the specifications of their business models and how they can monetize their services. This is further problematized due to the already low margins in the payment service industry and the ability to scale such services. There are potentially strong effects on the incumbent banks’ profitability, where the indirect effects dominate. These effects entail the loss from increased focus on product attributions, and hereby a weakened connection to the customers.
Finally, we analyze the drivers with regards to Norway. We conclude that the most favorable drivers are regulations, consumer preferences and the population’s digital capabilities. However, there are concerns regarding the capital accessibility and the availability of governmental support. We conclude the thesis by discussing our findings and their implications for the outlook of the Norwegian banking industry.
PB  - NORWEGIAN SCHOOL OF ECONOMICS
UR  - http://hdl.handle.net/11250/2585958
UR  - http://hdl.handle.net/11250/2585958
M1  - Dissertation/Thesis
ER  - 

TY  - JOUR
ID  - doc:60c690ecc9e77c0001385f88
A1  - IBM
A1  - Drury, Nick
A1  - Lipp, Anthony
A1  - Marshall, Anthony
A1  - Ramamurthy, Shanker
A1  - Wagle, Likhit
A1  - Diamond, Sarah
T1  - The future of banking in the platform economy
Y1  - 2019
Y2  - -11-18
VL  - 47
IS  - 6
SP  - 34
EP  - 42
AB  - Nanking and other financial services are in the midst of unprecedented rapid change. Digital technologies have now reached a level of sophistication and ubiquity where they drive major disruptions in fundamental market definitions, operations and
business models. Now competition comes not only from digital fintech startups, but from some of the most prominent and powerful businesses in other industries. The traditional banking value chain is decomposing into various constituent elements. And many regulators are encouraging active disruption to foster necessary technological innovation.
An example of this trend is the open banking mandate driven by regulators in Europe.
PB  - Emerald
JF  - Strategy and Leadership
JA  - SL
SN  - 1087-8572
DO  - 10.1108/sl-09-2019-0139
M1  - Journal Article
ER  - 

TY  - NEWS
ID  - doc:614a5c44c9e77c0001785f4a
A1  - Inkster, Becky
A1  - Stevenson, Andrea
A1  - Mateen, Bilal A.
A1  - Loo, Peggy
T1  - Building the future of financial healthcare technology practices (Updated October 13, 2020)
Y1  - 2020
Y2  - Oct 30,
AB  - Healthcare practices and trials should strive to safely integrate financial information. 1
 We
envisage a future whereby this is possible, with offerings of enriched care given to those
impacted by financial difficulties, particularly during major life events (e.g., receiving a
diagnosis 2
, health-related disasters like COVID-19 etc.), those who are financially vulnerable
(e.g., victims of financial abuse 3
 or financial infidelity 4
 etc.), and/or financially excluded (e.g.,
those without a bank account 5 or single parents with young children discriminated by benefit
caps 6
 etc).
We are at a point in time where financial services providers are transitioning away from
product-led propositions toward customer needs-based propositions. For example, financial
technology ‘Fintech’ challenger banks are differentiating themselves from traditional banks, in
part, by building tools that enfranchise users to modify or mitigate detrimental spending
behaviours. 7
Given the demands for services that intersect financial health and well-being, and that people
are increasingly operationalizing their digital footprints, we argue for the co-evolution of
healthcare practices and financial technology. Innovation bridged across finance, health and
technology (i.e., ‘FinHealthTech’; Figure 1) could inform new practice/operating models, whilst
fostering environments that value and prioritize health, financial stability and individual
privacy.
We ask four questions in order to frame some of the key challenges and opportunities that we
believe are important for realizing the potential of FinHealthTech. Our list is not exhaustive,
rather it aims to stimulate discussions in order to map and mobilize the fairest, safest possible
future.&nbsp;
PB  - NewsRX LLC
JF  - Health &amp; Medicine Week
SN  - 1531-6459
M1  - Newspaper Article
ER  - 

TY  - JOUR
ID  - doc:606382bdc9e77c000130f49c
A1  - Jakovljevic, M.
A1  - Magid, S.
A1  - Caravtas, C.
A1  - Meyer, C.
T1  - Financial aggregation and open finance: views from South Africa's financial portals
Y1  - 2002
Y2  - Dec 04,
VL  - 4
IS  - 1
AB  - Financial portals have emerged as the new platform through which consumers can handle all their financial affairs from a central point on the Web. However, most South African financial portals provide consumers with a fragmented view of their financial position, as they are only able to view accounts held within the single organization. These portals also offer financial products and services that are exclusively restricted to the organization's own products. This is in stark contrast to the emerging disciplines of 'open finance' and 'account aggregation', which are rapidly being adopted by international financial portals. The aim of this research was to explore various views from South Africa's financial portals with regard to financial aggregation and open finance. The study of four South African financial portals was conducted to shed light on the future direction of the financial portal market in South Africa. Results revealed that financial portals viewed basic functionality of the portal, services delivered by the portal and the selection of products and services from the portal to be the main customer drawing factors - aggregation and open finance as yet played no role. It was discovered that most South African financial portals were considering collaboration with other organizations. It was, however, unclear whether this collaboration would actually occur, with many financial portals working on their own unique approaches. Results also revealed that the market was large enough for many different financial portals. The financial portals believed there was enough space for between two to four large players, with the rest of the portals having to focus on specific niche sectors.
PB  - AOSIS
JF  - South African journal of information management
SN  - 2078-1865
UR  - https://explore.openaire.eu/search/publication?articleId&#61;dedup_wf_001::3493a3cc241394154b8b6f2faad57652
UR  - https://explore.openaire.eu/search/publication?articleId&#61;dedup_wf_001::3493a3cc241394154b8b6f2faad57652
DO  - 10.4102/sajim.v4i1.150
M1  - Journal Article
ER  - 

TY  - CONF
ID  - doc:613c97ed8f082670d9f8bb0a
A1  - Jung, Jin-Kyo
A1  - Kim, Yong-Min
T1  - Secure Access Token Model of Open Banking Platform using Hash Chain
Y1  - 2016
SP  - 277
EP  - 280
AB  - Safe security technology is required for the startup ecosystem according to the construction and service of a joint open platform in the financial sector. Financial industry standard open API recommends that payment-related fintech companies develop/apply additional security technologies to protect core API authentication keys in the mutual authentication process. This study proposes an enhanced API security protocol using multiple channels. It was designed in consideration of the compatibility of heterogeneous platforms by further analyzing the problems and weaknesses of existing open API related research. I applied the method of concealment to remove the additional security channels into a single channel of the existing security protocols. As a result of the performance analysis, the two-way safety of the communication session of the multi-channel and the security of the man-in-the-middle attack of the enhanced authentication key were confirmed, and the computational performance of the delay time (less than 1 second) in the multi-session was confirmed.
N1  - ID: doc:612ac9d38f08743fdb74134b; M1: Conference Proceedings
PB  - Korean Society of Computer Information
JF  - Proceedings of the Korean Society of Computer Information Conference
M1  - Conference Proceedings
ER  - 

TY  - JOUR
ID  - doc:6065a878c9e77c0001312240
A1  - Kaoxun, Chi
T1  - Open Banking: Connotation, Model and Construction Strategy
Y1  - 2020
Y2  - -01
VL  - 1
IS  - 372
SP  - 32
EP  - 37
AB  - Open Banking is a new concept of bank management that has emerged in recent years, which strongly drives the transformation of bank business models and creates more value for customers. Based on the existing theoretical research and practical exploration of open banking, this article systematically analyzes the connotation, model and construction strategy of open banking, and the research concludes that open banking is a platform business model that is committed to customer value co-creation through cooperation with third parties; Second, open banking can be divided into four models: follow-up, scenario, technology, and comprehensive; different open banking models require different key construction strategies. We believe that to understand Open Banking, we must break away from the traditional excessive focus on APIs, APPs and other explicit forms, and we should consider open content, methods and other issues from the perspective of improving customer value; banks should combine their own strengths and business development directions, Choose the construction model of open banking in a targeted manner to avoid blindly following the trend; in the case of limited resources, resources should be allocated to the key construction strategies of the corresponding open banking model.
JF  - New Finance
M1  - Journal Article
ER  - 

TY  - GEN
ID  - doc:613c97ed8f082670d9f8bb0d
A1  - Kämpe, Kärsti
A1  - Näsman, Amanda
T1  - The Future Bank : Banking services seen through the eye of Generation Y, risin’ up to the challenge of industrial transformation
Y1  - 2018
Y2  - Jan 1,
AB  - The financial sector, as we know it, is radically transforming. As a result of the European regulation PSD2, customers banking data is becoming available for third parties by APIs Evry n.d]. The traditional banks are now being exposed to competition from FinTechs and BigTech Evry 2017]. The transformation is on-going and to the tunes of to new technologies, new regulations and new customer demands Tornjanski et al. 2015]. This study aimed to identify the nature and behavior of the trend leaders, Generation Y (18 to 30 years old), and in the context of open banking, diagnose the transformation of banking services to meet new digital needs.To achieve this, a sequential embedded explanatory methodology was applied. The quantitative phase, identified and generalized the behaviors of Generation Y. The qualitative phase was exploratory, where multiple focus groups (38 individuals) developed the future banking services they request and want. This was analyzed based on Business Model Canvas Osterwalder and Pigneur 2010] and a new service development framework for customer co-creation Ozdemir, Trott, and Hoecht 2007]. The results imply that Generation Y, abide to be courted on their conditions and on-demand. They request a further expansion of the banks operational context, to supply with open banking platforms including both financial- and non-financial services. Hence, to meet these requests and remain the primary financial service provider the future banking services most transform into becoming digitally personalized and to seamlessly assist in everyday life. Finanssektorn, som vi känner till den, förändras radikalt. Som ett resultat av den europeiska förordningen PSD2 blir kundernas bankdata tillgängliga för tredjepartsaktörer via API:er Evry n.d]. De traditionella bankerna utsätts nu för konkurrens från FinTechs och BigTechs Evry 2017]. Transformationen pågår och möjliggör för ny teknik, nya regler och nya kundkrav Tornjanski et al. 2015]. Denna studie syftar till att identifiera trendledarna, Generation Ys (18 till 30 år) natur och beteenden, och inom ramen för open banking, diagnostisera omvandlingen av banktjänsterför att möta nya digitala behov. För att uppnå detta tillämpades en sekventiell inbäddad förklarande metodik. Den kvantitativa fasen identifierade och generaliserade Generations Y: s beteende. Den kvalitativa fasen var undersökande, där flera fokusgrupper (38 individer) utvecklade de framtida banktjänster som de efterfrågar och vill ha. Detta analyserades utifrån Business Model Canvas Osterwalder and Pigneur 2010] och ett ramverk för utveckling av ny tjänster genom kundsamverkan Ozdemir, Trott, and Hoecht 2007]. Resultaten påvisar att Generation Y förväntar sig att bli betjänade på sina villkor och begäran. De efterfrågar en framtida expansion av bankernas operativa kontext, till att förmedla öppna plattformar som inkluderar både finansiella och icke-finansiella tjänster. För att möta efterfrågan och förbli den primära finansiella tjänsteleverantören, måste de framtida banktjänsterna transformeras till att bli mer digitala och personanpassade hjälpmedel i vardagen.
N1  - ID: doc:612aca6f8f08a2fcf807de5e; M1: Generic
PB  - KTH, Hållbarhet och industriell dynamik
DA  - Jan 1,
UR  - https://explore.openaire.eu/search/publication?articleId=od_______260::34fc5e9fe4c58ba90018a3fbb81889d1 https://explore.openaire.eu/search/publication?articleId=od_______260::34fc5e9fe4c58ba90018a3fbb81889d1
UR  - https://explore.openaire.eu/search/publication?articleId=od_______260::34fc5e9fe4c58ba90018a3fbb81889d1 https://explore.openaire.eu/search/publication?articleId=od_______260::34fc5e9fe4c58ba90018a3fbb81889d1
M1  - Generic
ER  - 

TY  - JOUR
ID  - doc:6128a76fc9e77c0001408e3c
A1  - Kellezi, Deina
A1  - Boegelund, Christian
A1  - Meng, Weizhi
T1  - Towards Secure Open Banking Architecture: An Evaluation with OWASP
Y1  - 2019
Y2  - Dec 10,
VL  - 11928
SP  - 185
EP  - 198
AB  - The European Union passed the PSD2 regulation in 2015, which gives ownership of bank accounts to the private person owning it. As a result, the term Open Banking, allowing third party providers and developers access to bank APIs, has emerged, welcoming a myriad of innovative solutions for the financial sector. However, multiple cyber security issues arise from exposing bank data to third party providers through an API. In this work, we propose an architectural model that ensures clear separation of concern and easy integration with Nordea’s Open Banking APIs (sandbox version), and a technological stack, consisting of the micro-framework Flask, the cloud application platform Heroku and persistent data storage layer (using Postgres). We analyze the web application’s security threats, and determine whether or not the technological frame provides adequate security protection, by leveraging the OWASP Top 10 list of the Ten Most Critical Web Application Security Risks. Our results can support future developers and industries working on web applications for Open Banking towards security improvement by choosing the right frameworks and considering the most important vulnerabilities, as well as contributing to the documentation and development of Nordea’s APIs.
T2  - Lecture Notes in Computer Science&nbsp;(including subseries Lecture Notes in Artificial Intelligence and Lecture Notes in Bioinformatics) 
PB  - Springer International Publishing
CY  - Cham
JF  - Network and System Security
SN  - 0302-9743
UR  - http://link.springer.com/10.1007/978-3-030-36938-5_11
UR  - http://link.springer.com/10.1007/978-3-030-36938-5_11
DO  - 10.1007/978-3-030-36938-5_11
M1  - Journal Article
ER  - 

TY  - JOUR
ID  - doc:616327498f0806cb8232f709
A1  - Kellezi, Deina
A1  - Boegelund, Christian
A1  - Meng, Weizhi
T1  - Securing Open Banking with Model-View-Controller Architecture and OWASP
Y1  - 2021
Y2  - Sep 21,
VL  - 2021
AB  - In 2015, the European Union passed the PSD2 regulation, with the aim of transferring ownership of bank accounts to the private person. As a result, Open Banking has become an emerging concept, which provides third-party financial service providers open access to bank APIs, including consumer banking, transaction, and other financial data. However, such openness may also incur many security issues, especially when the data can be exposed by an API to a third party. Focused on this challenge, the primary goal of this work is to develop one innovative web solution to the market. We advocate that the solution should be able to trigger transactions based on goals and actions, allowing users to save up money while encouraging positive habits. In particular, we propose a solution with an architectural model that ensures clear separation of concern and easy integration with Nordea’s (the largest bank in the Nordics) Open Banking APIs (sandbox version), and a technological stack with the microframework Flask, the cloud application platform Heroku, and persistent data storage layer using Postgres. We analyze and map the web application’s security threats and determine whether or not the technological frame can provide suitable security level, based on the OWASP Top 10 threats and threat modelling methodology. The results indicate that many of these security measures are either handled automatically by the components offered by the technical stack or are easily preventable through included packages of the Flask Framework. Our findings can support future developers and industries working with web applications for Open Banking towards improving security by choosing the right frameworks and considering the most important vulnerabilities.
PB  - Hindawi
JF  - Wireless communications and mobile computing
SN  - 1530-8669
UR  - https://dx.doi.org/10.1155/2021/8028073
UR  - https://dx.doi.org/10.1155/2021/8028073
DO  - 10.1155/2021/8028073
M1  - Journal Article
ER  - 

TY  - RPRT
ID  - doc:61259120c9e77c000176a3f1
A1  - Khalifa, Rhon
T1  - Kalifa Review of UK Fintech Kalifa Review of UK Fintech
Y1  - 2021
Y2  - Feb 26,
AB  - Fintech is not a niche within financial services. Nor is it a sub-sector. It is a permanent, technological revolution, that is changing the way we do finance. Its essence is in both fast-growing fintech companies, and the investment and use of technology by our incumbent financial institutions. It’s in the way we regulate previously unknown technology and set new standards. But most importantly, it’s about delivering better financial outcomes for customers, especially consumers and SMEs. We want to deliver these outcomes across the UK and export them to the world. If the UK is to retain its position as a global leader in financial services, then we must lead this technological revolution. Just as we led in previous industrial revolutions, we must do so again in this one. Set out in this Review, is a strategy and a delivery model for us to provide leadership in fintech. If we are to succeed then it must be comprehensive, coordinated and focussed. That is why I have put forward recommendations to support fintech scaleups with the capital and skills they need to succeed. But these measures must be combined with world-leading policy and regulation. The UK has a hard-won reputation of trust when it comes to regulation and the rule of law. We must ensure that we build trust in this new wave of tech-enabled products and services. Above all, it is about building markets for this innovation to grow into. A great product will not succeed without a strong customer base, adequate regulation, access to data, skills and capital. It is this holistic approach that I have striven for in this Review. And it must be done now. Others are waiting for our crown to slip. Fintech is about change. It is about new firms and established ones, large companies and small and the roles of both public and private sector. At present, these elements and their well-intentioned supporters are not pulling together in a single vision. In this Review I have tried to set out what this vision consists of, but more importantly, how it can be realised. And whilst I was commissioned by Her Majesty’s Treasury to do this, as you will see from the recommendations, they are the responsibility of all of us. I look forward to working with you on their implementation. Finally I would like the thank all of the many contributors to the Review, experts in their fields, whose ideas and knowledge have done so much to shape it. In particular I thank the chapter leads and their support teams, alongside the Review Secretariat, ably provided by the teams at the&nbsp;
PB  - HM Treasury; City of London Corporation; Innovate Finance.
CY  - London, UK
UR  - https://www.gov.uk/government/publications/the-kalifa-review-of-uk-fintech
UR  - https://www.gov.uk/government/publications/the-kalifa-review-of-uk-fintech
M1  - Report
ER  - 

TY  - JOUR
ID  - doc:613c97ed8f082670d9f8bb10
A1  - Khanchel, Hanen
T1  - The Impact of Digital Transformation on Banking
Y1  - 2019
Y2  - Nov 4,
VL  - 8
IS  - 2
SP  - 20
AB  - In this paper, we discuss in more detail the context of Tunisian banks, with a focus on digital transformation strategies considered, the mission that preceded this study and the methodology and approach. Secondly, we will analyze the results of the study to reconstruct the features of the digital transformation of movement in Tunisian banks.The study of the digital transformation of Tunisian banks is carried on the board Matine Consulting firm. This study is launched in the continuity of the inaugural training program certifying on the topic of FinTechs and digital transformation of banks, set up by Matine in collaboration with the Academy of Banking and Finance (ABF).
N1  - ID: doc:612ad5eb8f0894a259c8bb81; M1: Journal Article
JF  - Journal of business administration research
SN  - 1927-9507
DA  - Nov 4,
DO  - 10.5430/jbar.v8n2p20
M1  - Journal Article
ER  - 

TY  - JOUR
ID  - doc:6072e569c9e77c0001e66d7b
A1  - King &  Wood Mallesons
A1  - Farrell, Scott
T1  - Open for better - Applying Open Banking to Small Business Banking
Y1  - 2019
Y2  - Jan 1,
VL  - 2
SP  - 18
EP  - 23
AB  - Open Banking is not a term of art. It can mean different things in different places and to different people. In Australia, Open Banking is a framework designed to give customers a right to direct that the information they already share with their bank be safely shared with others they trust.
It
is intended to give customers more control over their information, leading to more choice in their banking and more convenience in managing their money, and resulting in more confidence in the use
of an asset mostly undiscovered by those customers – their data.2
JF  - The Australasian Journal of Applied Finance
JA  - AJAF
M1  - Journal Article
ER  - 

TY  - CHAP
ID  - doc:614a4ab38f082a39d88c380b
A1  - King, Marion
T1  - A Blueprint for Change
Y1  - 2019
SP  - 188
EP  - 191
AB  - Abstract This chapter explores the blueprint for change, analysing how the payments industry is embedding customer orientation into technological change in order to best serve the financial needs of people. As society becomes increasingly open to digitalization, the industry is re-evaluating how people make payments. Cooperation is pivotal as firms seek to innovate and disrupt the payments industry. The consequent competition for customers has spurred innovation, encouraging firms to embrace customer-centric mentalities throughout their business. Cooperation between firms sharing data in a competitive environment stimulates innovation, which in an increasingly customer-centric industry will positively improve the customer journey in the payments domain. By navigating through the digitalization of currencies, redefining the means through which people pay, cooperating as a means of competing and using data to provide bespoke service to customers, the payments industry will better serve the needs of customers.
N1  - 21; https://doi.org/10.1002/9781119551973.ch56
T2  - The PayTech Book
DA  - 11/04; 2021/09
UR  - https://doi.org/10.1002/9781119551973.ch56
UR  - https://doi.org/10.1002/9781119551973.ch56
DO  - https://doi.org/10.1002/9781119551973.ch56
M1  - Book, Section
ER  - 

TY  - JOUR
ID  - doc:614a6a448f088b3df8e07ef1
A1  - Koeppl, Thorsten V.
A1  - Kronick, Jeremy
T1  - Open Banking in Canada–The Path to Implementation
Y1  - 2020
IS  - 579
SP  - I
EP  - 21
AB  - In Budget 2018, the federal government announced that it would review the merits of open banking. In January
2020, the Advisory Committee on Open Banking determined that the benefits of open banking outweighed the
cost and what was needed was a plan for implementation. In this Commentary, we outline a possible plan, along
three key themes:
• how to generate value for consumers;
• how to build a secure infrastructure for data sharing; and
• how to improve the regulatory framework to protect consumers.
With respect to value for consumers, we argue that constrained market experimentation should be the guiding
principle. Third party providers (TPPs) should be allowed to start offering their services to consumers in a
controlled environment where policymakers take into account potential risks that not all consumers may benefit
from open banking.
On building a secure infrastructure for data sharing, consumers need to gain control over the data they generate.
Technology needs to be standardized and improved so that consumers can manage data access in a ubiquitous,
secure, and easy way. We argue in this paper for clear legislation for data privacy, a digital ID system, and a clear
liability framework regarding data sharing and usage.
Lastly, on regulatory framework and consumer protection, Canada’s regulatory framework needs to be brought
into the age of Fintech. This will involve a new framework for handling consumer complaints from TPPs and a
concerted effort by the federal government and the provinces to streamline financial regulation across jurisdictions
and integrate such regulation across different areas.
Our message is one of cautious optimism that open banking will ultimately benefit Canadian households and
businesses.
The development of a modern digital ID system and an overhaul of privacy laws are clearly pressing issues where
open banking may very well provide a push in the right direction.
Our considerations and recommendations could move open banking along, but are unlikely to solve the
regulatory fragmentation problem writ-large, a problem that hampers innovation in the financial services sector
more generally. Therefore, open banking will very likely have to stay narrow at first in reach and in the types of
activities allowed. In the long run, for open banking to become an unequivocal success, Canada will require a
fundamental and extensive overhaul of its regulatory framework. Open banking may very well be the catalyst to
achieve such change. If not, Canada is unlikely to realize the same benefits from Fintech that other countries like
the UK and Australia are likely to enjoy
PB  - CD Howe Institute
JF  - Commentary-CD Howe Institute
M1  - Journal Article
ER  - 

TY  - JOUR
ID  - doc:60636b97c9e77c000130f304
A1  - Kokkinis, Andreas
A1  - Miglionico, Andrea
T1  - Open banking and Libra: A new frontier of financial inclusion for payment systems?
Y1  - 2020
Y2  - Sep 1,
IS  - Sep 2020
SP  - 601
EP  - 629
AB  - A wide range of digital initiatives have an impact on 'financial inclusion', ie, access to banking services both for underbanked and low-income customers. Promoting financial inclusion using virtual platforms in low and middle-income countries enables reaching vulnerable and excluded customers. This article examines the new frontiers of open banking and cryptocurrencies for payment systems from the perspective of inclusive financial development. The possibility for technology-based change in the financial markets is demonstrated in the online delivery of banking services and in the business models and operations of intermediaries that provide them. Enhancing the appropriate public policy on financial data and the availability of 'open data' for use by other firms and investors represent the main challenges for regulators. This article argues that there is a public interest in data access that requires coordination at industry level and may also require regulatory intervention to ensure the governance of data technologies.
PB  - Singapore Journal of Legal Studies
CY  - Singapore
JF  - Singapore journal of legal studies
SN  - 0218-2173
UR  - https://search.informit.org/documentSummary;dn=622695285104238;res=IELHSS
UR  - https://search.informit.org/documentSummary;dn=622695285104238;res=IELHSS
M1  - Journal Article
ER  - 

TY  - JOUR
ID  - doc:60c68f72c9e77c0001eca105
A1  - Kolobova, Y. I.
A1  - Mokhnitskaya, D. S.
A1  - Sidorova, V. E.
A1  - Skorokhod, A. A.
T1  - Risks and Threats of Using Open Banking in Russia and in the World
Y1  - 2018
Y2  - Feb 15,
VL  - 3
IS  - 2
SP  - 415
EP  - 426
AB  - A study was conducted on the development of banking in the Russian Federation and in the countries of the world. It was determined that open banking in all countries of the world is at the stage of development. Based on literature, a comprehensive analysis of open banking functioning was conducted. Among the main problems the security risk, isolation and increased competition between banks were identified.Keywords: open banking, PSD2 standards, aggregation site, the latest financial technologies.
PB  - Knowledge E
JF  - KnE Social Sciences
SN  - 2518-668X
DO  - 10.18502/kss.v3i2.1572
M1  - Journal Article
ER  - 

TY  - JOUR
ID  - doc:6128ab25c9e77c000176c68f
A1  - Kolychev, Andrey
A1  - Zaytsev, Konstantin
T1  - Studying Open Banking Platforms With Open Source Code
Y1  - 2019
Y2  - Jun 30,
VL  - 97
IS  - 12
SP  - 3317
EP  - 3331
AB  - Intensive growth of public web interfaces started early in 2010; and if initially API was a procedure of interaction of various software tools, then at present web interfaces are genuine digital products on the basis of which companies, especially major companies, can derive profits while providing their internal services to third parties via open API. Banks are not an exception. They also can derive profits by providing access to their internal services for third-party developers. The advantage of banking enterprises is that they possess unique data and services, which can hardly be competed. As a consequence, there appeared the software market for the development of open source API and provision of access to them with monetization capabilities. API management platform is comprised generally of three components: developer site, API development tools, and API gateway. API gateway is the most important component since it is responsible for interface operation; hence, this work is aimed at the determination of the most efficient API gateways. Three software variants have been considered: Gravitee API Platform, APIMan, and WSO2 API Manager, which meet two preset criteria: Java product implementation, open source code of the product. The study has been performed in comparison environment with three coordinates: intensity of performed functions for API development, labor intensity of API implementation, the performance of API gateway. During the experiments, Gravitee.io API Platform was the best software with regard to each coordinate.
PB  - Zenodo
JF  - Journal of Theoretical and Applied Information Technology
UR  - https://explore.openaire.eu/search/publication?articleId&#61;dedup_wf_001::5a8196168bae397fcb7a296a7c6b5382
UR  - https://explore.openaire.eu/search/publication?articleId&#61;dedup_wf_001::5a8196168bae397fcb7a296a7c6b5382
DO  - 10.5281/zenodo.3256462
M1  - Journal Article
ER  - 

TY  - JOUR
ID  - doc:6128cb16c9e77c000176c80f
A1  - Kottayil, Nabeel Muhammed
T1  - Consumer Security and Liability Model for Open Banking
Y1  - 2020
Y2  - July 1,
VL  - 7
IS  - 4
SP  - 230
EP  - 232
AB  - Many years, finance industry has been resulting the notion of closed banking where all the data and accounts of customers was kept merely with banks. All the control was retained with banks with limited adoptions given to customers. An open banking framework would deliver a authority structure to enable customer-consent based online distribution of financial data with financial service providers using Open Application Programming Interfaces (APIs). Further, it is anticipated that an open banking framework would facilitate an innovative way of banking in a secure manner that also fortify the relationship between banks, fintechs , finance service providers, and customers resulting in more. Mounting an Open Banking Framework entails consideration of technological, regulatory, customer protection and business aspects connecting to relevant stakeholders as well as the public. This research focusses on conceptualize consumer security and liability model for open banking services with respects and implications of key design choice on how costs and liabilities will be dispersed among market contributors.
JF  - International Journal of Trend in Research and Development
SN  - 2394-9333
UR  - www.ijtrd.com
UR  - www.ijtrd.com
M1  - Journal Article
ER  - 

TY  - RPRT
ID  - doc:6128cbd6c9e77c0001409006
A1  - KPMG
A1  - Hallsworth, John
A1  - Kirby-Johnson, Oliver
A1  - Wagner, Jürgen
T1  - Seizing the open banking
advantage
Y1  - 2017
Y2  - Oct 1,
SP  - 1
EP  - 2
AB  - European banks have their hands full preparing for the European revised Payment Services Directive (PSD2) and the UK’s Open Banking Standard.
Compliance is clearly a top priority, to ensure they give third parties access to customers, while maintaining data privacy and cyber security, and preventing fraud and financial crime.
As they work towards the January 2018 deadline for PSD2, IT professionals have been busy getting the systems infrastructure into shape to accommodate the new standards. This involves building and testing APIs, and making appropriate changes to payment processing, ledgers, anti-money laundering and sanctions screening, reconciliation and reporting.
In such circumstances, it’s perhaps understandable that we’ve heard relatively little about how banks plan to defend their market positions against new competitors, and even less about their strategies for launching new products and acquiring new customers. Many types of new entrants could conceivably emerge, such as peers, challenger banks, retailers, fintech startups, and new technology entrants like Google, Apple and Facebook. Any or all of these organizations have the chance to disrupt the market by giving bank customers a better payment experience, or by using account
information to provide targeted offers and enticing new lifestyle-related services.
These actions are serious threats to customer loyalty. To succeed in this new world, where data and, possibly, customers are shared, banks need to look beyond compliance, to consider how they can best compete and, ultimately, innovate with new
products and services.
PB  - KPMG
CY  - London, UK
JF  - KMPG
UR  - https://assets.kpmg/content/dam/kpmg/xx/pdf/2017/10/seizing-the-open-banking-advantage.pdf
UR  - https://assets.kpmg/content/dam/kpmg/xx/pdf/2017/10/seizing-the-open-banking-advantage.pdf
M1  - Report
ER  - 

TY  - JOUR
ID  - doc:613c97ee8f082670d9f8bb1a
A1  - Kröner, Matthias
T1  - API deep dive: Who will thrive in an open banking world? Why meeting regulatory requirements is not enough for banks to remain relevant
Y1  - 2018
Y2  - Feb 1,
VL  - 2
IS  - 3
SP  - 198
EP  - 203
AB  - Forthcoming regulatory changes in Europe and UK represent a significant opportunity for banks to implement new digital strategies. With the update to the Payment Services Directive (PSD2) having come into force in January 2018, changes to the way customer data are processed and shared with third parties are underway. Application programming interfaces (APIs), will be the digital tools that usher in this new age of customer convenience. Fidor has leveraged APIs for over six years. This paper shares this experience with banks that wish to become more open. It will look at the role APIs are set to play in the open banking world, and how they will dictate which organisations will prosper.
N1  - ID: doc:612a96938f08413e947b5d6d; M1: Journal Article
JF  - Journal of digital banking
SN  - 2397-060X
DA  - Feb 1,
UR  - http://openurl.ingenta.com/content?genre=article&issn=2397-060X&volume=2&issue=3&spage=198&epage=203 http://openurl.ingenta.com/content?genre=article&issn=2397-060X&volume=2&issue=3&spage=198&epage=203
UR  - http://openurl.ingenta.com/content?genre=article&issn=2397-060X&volume=2&issue=3&spage=198&epage=203 http://openurl.ingenta.com/content?genre=article&issn=2397-060X&volume=2&issue=3&spage=198&epage=203
M1  - Journal Article
ER  - 

TY  - THES
ID  - doc:6128ce68c9e77c000140902b
A1  - Kvist, Henriette
A1  - Monkvik, Martine Torhaug
T1  - Manoeuvring in the open banking era The case of Nordea
Y1  - 2018
Y2  - May 15,
SP  - 1
EP  - 95
AB  - The purpose of this study was to find out how an incumbent bank can become a leading player in the open banking era. The open banking era is characterised by new regulations (PSD2), technology, increased competition from new entrants in the market, and declining customer loyalty.
To best possible grasp the factors influencing the firm’s abilities to innovate and develop the business, we conducted an exploratory analysis with a deductive approach. Using theories from the field of innovation and strategic management, a conceptual framework was constructed, which guided the thesis towards understanding how an incumbent bank can become a leading player in the open banking era. The data for our research was primarily collected by interviewing ten managers and employees from all the four Nordic countries working with Nordea’s “Scandinavian open banking initiative”, using a semi-structured interview technique.
Our research scope is limited to focusing on how Nordea can become a leading player in the open banking era through the use of open innovation. Through our sub questions, we found that Nordea have competitive advantages (position and size, preferred partner of choice, and compliance), are engaged in outside-in and coupled innovation process as well as internal programs for innovation, however they are lacking absorptive capacity and inherit organisational inertia due to their large size. Our main finding is that Nordea is a visionary and not a leader player in the open banking era. However, they could become a leading player in the future, by further developing their innovation activities and scope, as well as
improve factors as absorptive capacity and organisational inertia.
PB  - Copenhagen Business School
M1  - Dissertation/Thesis
ER  - 

TY  - JOUR
ID  - doc:6162b9d98f0806cb8232d1db
A1  - Kwon, Nam Hoon
A1  - Kim, In Seok
T1  - Improvement of regulations to strengthen the safety and protect users of domestic Open Banking
Y1  - 2020
VL  - 20
IS  - 2
SP  - 37
EP  - 52
AB  - The EU, the United Kingdom and South Korea are actively pursuing open banking to open financial information to fintech companies for financial structure reform and convenience of financial consumers. As open banking is gradually activated, the importance of stability and protecting users of open banking will increase. In particular, Korea has an electronic financial transaction law that has been in effect since 2007 to secure the stability and reliability of electronic financial transactions, but it is difficult to apply to participating organizations in open banking, so there is a risk of preventing security accidents and weakening user protection in open banking. Therefore, this paper examines the foreign legal system of open banking and analyzes the structure and characteristics of domestic open banking and suggests the ways to improve regulations necessary to strengthen open banking stability and user protection.
PB  - Korea convergence Security Association
JF  - Convergence Security Journal
M1  - Journal Article
ER  - 

TY  - JOUR
ID  - doc:6162c0aa8f088a83f61e6e4d
A1  - Kyprianides, Natasha
T1  - Banks, be bold! A step-by-step guide to moving from legacy to open banking
Y1  - 2018
VL  - 3
IS  - 1
SP  - 51
EP  - 58
AB  - This paper shares the experience of Hellenic Bank in pursuing revenue opportunities by forming strategic alliances to leverage diverse knowledge and capabilities to build value for customers at pace. To get there, the bank has embraced the idea that it cannot do it all itself, and that there are significant advantages to partnerships with others. In this way, the bank has been able to benefit from the agile expertise of third parties while contributing its resources and experience. In two years, it has managed to transform itself from a traditional, legacy system bank to a bank with a leading position in innovation. This proves that the banks that will lead as disruptors are those that adopt a new ‘ecosystem’ approach to banking services and technology development, rather than going it alone. According to the World Retail Banking Report 2017, 1 91.3 per cent of banks and 75.3 per cent of FinTechs expect to partner with each other in the future. Open banking, as its name suggests, is a great way to start. As stated elsewhere, 2 application programming interfaces (APIs) can be an important enabler to ensure frictionless partner integration. They facilitate innovation by allowing third parties to build entirely new apps that can be combined with the bank’s products, services, data and processes. And that means that the bank will be able to expand its customer-facing touchpoints in a really efficient way.
PB  - Henry Stewart Publications
JF  - Journal of Digital Banking
M1  - Journal Article
ER  - 

TY  - JOUR
ID  - doc:61616d4d8f0832c826be598b
A1  - Laplante, Phil
A1  - Kshetri, Nir
T1  - Open Banking: Definition and Description
Y1  - 2021
Y2  - Oct
VL  - 54
IS  - 10
SP  - 122
EP  - 128
AB  - Open banking is diffusing rapidly in some economies. This article provides a definition of and some requirements for open banking and looks at some of its key enablers and inhibitors.
JF  - Computer
JA  - MC
SN  - 0018-9162
UR  - https://ieeexplore.ieee.org/document/9548128
UR  - https://ieeexplore.ieee.org/document/9548128
DO  - 10.1109/MC.2021.3055909
M1  - Journal Article
ER  - 

TY  - THES
ID  - doc:61290682c9e77c0001409229
A1  - Larsson, Jakob
A1  - Frändberg, Daniel
T1  - Innovations in Finance as Regulators Push Open Banking Understanding innovative processes and market change in the Swedish banking market as of Payment Services Directive 2
Y1  - 2019
Y2  - Jan 1,
AB  - Digital technologies are transforming each layer of every stack in society. Within the financial industry, authorities in the EU and in Sweden believe that the development of digital technologies is being held back. Competitive authorities urge for the industry to provide better products, increased customer choice and higher price competition. One regulation that aims toward enhancing innovation within banking in Europe is the directive payment services directive 2 (PSD2), introduced in 2018. PSD2 requires banks to enable external parties to use their account services, and transaction services, through technical APIs. Banks’ compliance of PSD2 is sometimes referred to as open banking.
The purpose of this report is to, from an academic perspective, explore the market changes in Sweden as of PSD2 and open banking. Specific theory related to technologies, and more general theory applicable on market change, disruption, and innovation, is used. Further, disruptive tendencies toward incumbent banks are analyzed.
The study shows that there are reasons to believe that the industry has moved to an un-optimal state in terms of innovation, and that PSD2 can partly move it to a more efficient state. It shows strong incentives for collaborations between FinTechs and banks post PSD2 and open banking, based on utilizing each other’s strengths to enhance value offerings toward end consumers. The research concluded that there are no direct disruptive effects of PSD2 and open banking. However, PSD2 and open banking lowers the efforts for a business to configure itself as a marketplace bank.
While incumbent banks rely on providing their own provision services and loans on their “platforms”, marketplace banking subjects these services to competition on a non-discriminating platform and thus potentially offers higher value to end customers. A conclusion is that the
business model of marketplace banking has disruptive qualities.
PB  - Chambers University of Technology
M1  - Dissertation/Thesis
ER  - 

TY  - JOUR
ID  - doc:6065b233c9e77c0001e563c7
A1  - Leong, Emma
T1  - Open Banking: The Changing Nature of Regulating Banking Data - A Case Study of Australia and Singapore
Y1  - 2020
Y2  - Aug 01,
VL  - 35
IS  - 3
SP  - 443
EP  - 469
AB  - Historically, the banking relationship is envisaged as a closed one between bank and customer. However, the advent of open banking has challenged that closed model. Open banking involves the sharing of customer data with third parties as directed and initiated by customers. This sharing assumes that customers own their banking data and should therefore reap the benefits of such ownership. This article considers two very different frameworks and analyses how conducive they are to an open banking paradigm. The first is a duty-based framework comprising banking secrecy and data protection provisions; the second is a tailored rights-based framework that accords customers greater control over their banking data with open banking specifically in mind. The article concludes that, given the new ways in which banking data is used in an open banking paradigm, a rights-based framework that bolsters customer control over data is more conducive to open banking.
PB  - HAB Press Limited
CY  - Toronto
JF  - Banking & Finance Law Review
SN  - 0832-8722
UR  - https://search.proquest.com/docview/2435720729
UR  - https://search.proquest.com/docview/2435720729
M1  - Journal Article
ER  - 

TY  - JOUR
ID  - doc:61632bcb8f087ebda4db1d6c
A1  - Leong, Emma
A1  - Gardner, Jodi
T1  - Open Banking in the UK and Singapore: Open Possibilities for Enhancing Financial Inclusion
Y1  - 2021
Y2  - Aug 1,
IS  - 5
SP  - 424
AB  - This article explores the complex relationship between open banking - the technological advancement of financial services through greater sharing of customer data - and financial inclusion. Both these concepts have received considerable regulatory attention, and open banking has been credited for improving financial inclusion. Yet, the important but controversial relationship between open banking and financial inclusion has not been academically addressed. The analysis will be grounded in the significantly different approaches to the implementation and regulation of open banking in the United Kingdom and Singapore. This comparative approach critically evaluates the relevant opportunities and challenges for utilising open banking’s technological developments when tackling financial exclusion.
PB  - Sweet & Maxwell Ltd. (UK)
JF  - Journal of business law
SN  - 0021-9460
DO  - 10.17863/CAM.55421
M1  - Journal Article
ER  - 

TY  - JOUR
ID  - doc:612906f3c9e77c000140922f
A1  - Liu, Han-Wei
T1  - Two decades of laws and practice around screen scraping in the common law world and its open banking watershed moment
Y1  - 2020
Y2  - Dec 01,
VL  - 30
IS  - 1
SP  - 28
EP  - 62
AB  - Screen scraping - a technique using an agent to collect, parse, and organize data from the web in an automated manner - has found countless applications over the past two decades. It is now employed everywhere, from targeted advertising, price aggregation, budgeting apps, website preservation, academic research, and journalism, to name a few. However, this tool has raised enormous controversy in the age of big data. This article takes a comparative law approach to explore two sets of analytical issues in three common law jurisdictions, the United States, the United Kingdom, and Australia. As the first step, this article maps out the trajectory of relevant laws and jurisprudence around screen scraping legality in three common law jurisdictions - the United States, the United Kingdom, and Australia. Specifically, the article focuses on five selected issue areas within those jurisdictions - digital trespass statutes, tort, intellectual property rights, contract, and data protection. Our findings reveal some level of divergence in the way each country addresses the legality of screen scraping. Despite such divergence, one may see a sea change amid the trend of data-sharing under the banner of Open Banking in coming years. This article argues that to the extent that these data sharing initiatives enable information flow between entities, it could reduce the demand for screen scraping generally, thereby bringing some level of convergence. Yet, this convergence is qualified by the institutional design of data sharing schemes-whether or not it explicitly addresses screen scraping (as in Australia and the United Kingdom) and whether there is a topdown, government-mandated data-sharing regime (as in the United States).
JF  - Washington international law journal
SN  - 2377-0872
UR  - https://search.informit.org/documentSummary;res&#61;AGISPT;dn&#61;20210422045130
UR  - https://search.informit.org/documentSummary;res&#61;AGISPT;dn&#61;20210422045130
M1  - Journal Article
ER  - 

TY  - CONF
ID  - doc:614b286d8f080ae5dddf489e
A1  - Livshits, S.
A1  - Novikova, O.
A1  - Yudina, N.
A1  - Nikolaeva, E.
A1  - Katz, D.
T1  - Possible risks of the development of the digital economy
Y1  - Sep 1, 2019
VL  - 1
SP  - 225
EP  - 228
AB  - We study the problems of the main types of
risks that may be faced by the Russian economy in the
transition to the digital format, the likely activities that will
help to smooth the negative responses of the risks of the digital
economy. State was advised accurately to anticipate and react
to rapidly emerging trends in socio-ethical orientation
associated with the formation of national and global digital
space
T2  - International Conference on Digital Transformation in Logistics and Infrastructure (ICDTLI 2019)
PB  - Atlantis Press
JF  - Atlantis Highlights in Computer Sciences
DO  - 10.2991/icdtli-19.2019.40
M1  - Conference Proceedings
ER  - 

TY  - CONF
ID  - doc:612cb5e7c9e77c000176eee2
A1  - Llewellyn, David T.
T1  - Financial Technology, Regulation, And The Transformation Of Banking
Y1  - October 30, 2018
Y2  - October 30, 2018
SP  - 1
EP  - 32
AB  - The combination of technology, regulation, and changes in consumer behaviour has the potential to transform banking. Various aspects of the retail financial services industry are being transformed by varied types of technology. A central theme is that regulation (PSD2 and Open Banking) and developments in technology (FinTech, digitalisation, Big Data, Artificial Intelligence algorithms) have come together in a way that has the potential to transform the banking industry. Although technology is certainly not new to banking, a distinction is made between what might be termed “efficiency technology” (technology that enhances the efficiency of financial firms whilst keeping basic business models the same), and what might be termed “transformative technology” (technology that has the potential to transform the industry and generate fundamentally different business models, new ways of conducting business, different forms of consumer interface with financial services firms, and the offer of new products and services).
There is a two-way link between FinTech and the introduction of PSD2 and Open Banking: financial technology makes the objectives of PSD2 and Open Banking feasible while at the same time PSD2 and Open Banking enhance the potential of new financial technology. The two trends have the potential to transform the industry in many respects: nature and form of competition, who supplies what services, new business models, the possibility of partnerships between established incumbents and new entrants, the structure of the industry, and how consumers interface with financial services firms. Transformation is also likely to occur through challenges to traditional integrated value chains and the way that consumers interface with financial services firms.
Traditionally, incumbent banks have a set of comparative advantages (e.g. information advantages) which enable them to dominate many aspects of finance and most especially financial intermediation business and payments. These hitherto entrenched advantages are under challenge through a combination of regulation and technology. The combination of the two developments potentially undermines some of the traditional comparative advantages of banks. The combination of the two developments potentially undermines some of the traditional comparative advantages of banks. In this context the view is sometimes expressed that society needs banking but not necessarily banks. This view is too apocalyptic as while emphasis has been given to the potential threats to incumbent firms there are also opportunities to be derived from the same
pressures though legacy costs need to be addressed. Conflicting forces&nbsp;are operating. On the one hand while some aspects of technology enhance finance and increase its potential (and thereby create opportunities for all players in the market – the expansion effect) at the same time they potentially threaten the entrenched position of incumbent banks (substitution effect)
Emphasis is given in the paper to the “potential” for transformation in three respects: (1) just because something is technically possible does not mean that it will happen, (2) a lot depends on the behaviour of consumers to new technology and the new regulatory regime and opportunities offered by them, and (3) there is a tendency to over-state the short-run implications of technology while understating the nature and extent of the long-term
implications.
T2  - Banco de España-SUERF Conference-&nbsp; Financial Disintermediation and the Future of the Banking Sector
CY  - Madrid, Spain
PB  - Banco de España-SUERF Conference
CY  - Madrid
M1  - Conference Proceedings
ER  - 

TY  - CHAP
ID  - doc:5fc2a588e4b0d13b9eb23b4f
A1  - Long, Guodong
A1  - Tan, Yue
A1  - Jiang, Jing
A1  - Zhang, Chengqi
T1  - Federated Learning for Open Banking
Y1  - 2020
Y2  - November 26,
SP  - 240
EP  - 254
AB  - Abstract.  Open  banking  enables  individual  customers  to  own  their banking data, which provides fundamental support for the boosting of a  new  ecosystem  of  data  marketplaces  and  ﬁnancial  services.  In  the near future, it is foreseeable to have decentralized data ownership in the ﬁnance sector using federated learning. This is a just-in-time technology that can learn intelligent models in a decentralized training manner. The most attractive aspect of federated learning is its ability to decompose model training into a centralized server and distributed nodes without collecting private data. This kind of decomposed learning framework has great potential to protect users' privacy and sensitive data. Therefore, federated learning combines naturally with an open banking data mar- ketplaces. This chapter will discuss the possible challenges for applying federated learning in the context of open banking, and the corresponding solutions have been explored as well.
A2  - Yang, Q.
A2  - Fan, L.
A2  - Yu, H.
T2  - Federated Learning. Lecture Notes in Computer Science, vol 12500
PB  - Springer, Cham
CY  - Germany
SN  - 978-3-030-63075-1
DO  - 10.1007/978-3-030-63076-8_17
M1  - Book, Section
ER  - 

TY  - PCOMM
ID  - doc:612cb81ac9e77c000176eefa
A1  - Lowe, Philip
T1  - A payments system for the digital economy
Y1  - 2019
Y2  - Dec 10,
PB  - Plus Media Solutions
JF  - Plus Company Updates
UR  - https://www.rba.gov.au/speeches/2019/sp-gov-2019-12-10.html
UR  - https://www.rba.gov.au/speeches/2019/sp-gov-2019-12-10.html
M1  - Personal Communication
ER  - 

TY  - THES
ID  - doc:616330a38f0880b79cde7229
A1  - Lucchesi, Leonardo
T1  - Open banking and PSD2: a census of the new actors introduced at a European level
Y1  - 2020
AB  - The dissertation proposed is positioned in the domain of the Banking Industry. In particular the subject of the dissertation pertains to the introduction of Open Banking inside the Banking industry. In particular, what has been proposed is the link, at a European level, between Open Banking adoption and the introduction of the PSD2, the new regulation introduced in order to foster Open Banking adoption and enhance the level of competition inside the Banking industry. Furthermore, the dissertation has the aim to represent a starting point for the topic to create and draw a scenario of the adoption and the differences created by the adoption of Open Banking around Europe. In order to accomplish the task proposed, a census over the actors active at a European level has been created. Based on the results coming from analysis conducted over the census developed, many other information about the different level and characteristics of the actors adopting Open Banking. Moreover, having analyzed the provenance, target, core business and other peculiarities about the actors present in the census some conclusions about the topic have been set, taking into account the limitations found during the development of the dissertation. In conclusion the dissertation point at becoming the standard base for next development of the census in order to keep monitored the level and the actors adopting Open Banking at a European level as well as worldwide.
PB  - Politecnico di Milano
M1  - Dissertation/Thesis
ER  - 

TY  - JOUR
ID  - doc:60c6355bc9e77c0001ec9cb2
A1  - Lutsyk, Mariia
T1  - The Opportunies and Benefits of Open Banking Implementation
Y1  - 2020
Y2  - Oct 1,
VL  - 4
IS  - 48
SP  - 35
EP  - 46
AB  - The technological innovations help to improve and develop online payments, including digital wallets, P2P payments, and e-commerce payments through the existing e-banking infrastructure. Privacy issues prevent data owners from sharing and exchanging data outside their institutions for fear of fraud and abuse. Open banking can help maximize customer benefits through data sharing and deeper collaboration between financial institutions. All companies providing payment services in the European Economic Area must comply with the PSD2 account access requirements. PD2 regulates that third-party PSPs have the right to access a payment account held with banks to provide account information services and/or payment initiation services. To do this, banks must provide a secure and open interface for third-party payment systems for account access, reporting, and payment initiation.

In light of the update of the European Commission's Payment Services Directive, which aims to improve competition and boost economic activity by facilitating and encouraging bank account holders to send their account data in a controlled and secure manner, there is a problem with customers' lack of awareness, benefits and security in the implementation of operations on the principles of open banking.

This article is devoted to the study of Open Banking, as a concept, its economic nature, prerequisites, opportunities and risks of implementation as a new way to use payment services, introduced by the Directive. The research contributes to the development of open banking technology and solves the problem raised in the work – customer trust in it, which determines the success of its implementation and development of such a business model.
JF  - European Cooperation
SN  - 2449-7320
UR  - https://doaj.org/article/3089ea0141fb4701bb083a8614732fcb
UR  - https://doaj.org/article/3089ea0141fb4701bb083a8614732fcb
DO  - 10.32070/ec.v4i48.103
M1  - Journal Article
ER  - 

TY  - THES
ID  - doc:6128d26ac9e77c000140904e
A1  - Läckberg, Albin
A1  - Larsson, Timothy
T1  - Open Banking Loyalty A qualitative study on customer loyalty in retail banking
Y1  - 2020
Y2  - June 1,
SP  - 1
EP  - 31
AB  - Abstract Purpose: This paper investigates how open banking is thought to influence customer loyalty in a retail banking context. The study is limited to the established banks on the Swedish market and aims to illustrate how banks perceive and react to open banking, and what this means for customer loyalty in retail banking.
Methodology: Semi-structured interviews were conducted with open banking managers for expert insight into open banking strategies for the banks, and branch managers for insights into the practicalities of banks’ loyalty efforts. These findings were analysed using an abductive approach.
Findings: Loyalty was understood as being based on customers’ share of wallet while open banking was thought to increase customers’ multi-brand loyalty, which challenges the banks’ current perception that loyal customers are synonymous with full-range customers. While PSD2 was considered an important catalyst for open banking, it was not regarded as an important part of the perception of open banking.
Conclusions: Established banks’ pursuit of full-range customers – and the definition of loyal customers likewise being full-range customers – is problematic as it stands in contrast with developments in the retail banking industry. Furthermore, while the industry is moving towards banking-as-a-platform, established banks are reluctant to embrace this change fully, opting for
a cautious approach grounded in a need to stay profitable throughout the transition.
PB  - University of Gothemburg
M1  - Dissertation/Thesis
ER  - 

TY  - CONF
ID  - doc:613c97ef8f082670d9f8bb30
A1  - Ma, Shenglan
A1  - Guo, Chaonian
A1  - Wang, Hao
A1  - Xiao, Hong
A1  - Xu, Botong
A1  - Dai, Hong-Ning
A1  - Cheng, Shuhan
A1  - Yi, Ruihua
A1  - Wang, Tongsen
T1  - Nudging Data Privacy Management of Open Banking Based on Blockchain
Y1  - 2018
SP  - 72
EP  - 79
AB  - Open banking brings both the opportunities and challenges to banks all over the world. Due to the different economic development levels of each country and the gaps among financial environment maturity, all countries have different strategies and regulations towards the privacy protection of data in financial scenes, such as the General Data Protection Regulation (GDPR) by European Union (EU). A blockchain as a continuously growing list of records managed by a peer-to-peer network is widely used in various application scenarios, and can protect the privacy of financial data. However, financial blockchain still poses some problems that cannot fully meet the data protection needs. In order to address the existing problems, this paper proposes a new blockchain-based data privacy management framework. The framework consists of three components: a data privacy classification method according to the characteristics of financial data and a new collaborative-filtering-based model and a confirmation data disclosure scheme for customer strategies based on the Nudge Theory. We implement a prototype and propose a set of algorithms for this management framework.
N1  - ID: doc:612a96038f08e78af81fd400; M1: Conference Proceedings
PB  - IEEE
JF  - 2018 15th International Symposium on Pervasive Systems, Algorithms and Networks (I-SPAN)
JA  - ISPAN
UR  - https://ieeexplore.ieee.org/document/8636292 https://ieeexplore.ieee.org/document/8636292
UR  - https://ieeexplore.ieee.org/document/8636292 https://ieeexplore.ieee.org/document/8636292
DO  - 10.1109/I-SPAN.2018.00021
M1  - Conference Proceedings
ER  - 

TY  - GEN
ID  - doc:614ad5c38f08683cdbc00131
A1  - Mahuzier, Julien
T1  - How Open Banking Can Support Finance for SMEs
Y1  - 2020
Y2  - Apr
VL  - 2
IS  - 1
SP  - 122
EP  - 125
AB  - The purpose of this chapter is to introduce the basic tenets of open banking, its history, and its objectives, with the aim of explaining how and why open banking can be a relevant practice for supporting small and medium-sized enterprises (SMEs).
First, we define the main terms and underlying mechanisms, with a particular focus on the key concept of open application programming interfaces (APIs) and their role in connecting banking systems to the larger ecosystem. We also address the question of fintech (financial technologies and, by extension, firms providing financial services via technology) and observe how traditional financial institutions usually partner and/or compete with fintechs. Next, we examine why and how SMEs struggle with regard to financing, and provide some relevant use cases and examples in which open banking can support the growth of SMEs and ease their access to credit. We will also focus on some of the risks associated with open banking.
Finally, we provide some high-level recommendations to both practitioners and regulators on how to move forward with open banking with regard to managing APIs, organizing data governance, and instilling a culture of innovation necessary for
successful open banking.
A2  - Nemoto, Naoko
A2  - Yoshino, Naoyuki
PB  - SAGE Publications
CY  - New Delhi, India
JF  - Journal of Asian Economic Integration
SN  - 2631-6846
UR  - https://journals.sagepub.com/doi/full/10.1177/2631684620910513
UR  - https://journals.sagepub.com/doi/full/10.1177/2631684620910513
DO  - 10.1177/2631684620910513
M1  - Generic
ER  - 

TY  - JOUR
ID  - doc:6162baa88f08a4f1106d6be7
A1  - Mai, Heike
A1  - Schildbach, Jan
A1  - AG, Deutsche Bank
A1  - Schneider, Stefan
T1  - PDS2, open banking and the value of personal data
Y1  - 2018
AB  - With the new Payment Services Directive ("PSD 2") of the EU, which
entered into force on 13 January 2018, payment services in Europe have
become the frontrunner of "open banking". Account holders can request,
free of charge, that banks transmit their financial data in digital form to third
parties. Furthermore, they can authorise third-party providers to initiate
payments from their bank account. Personal data are owned by the data subject – this principle also forms the
basis of the new General Data Protection Regulation (GDPR). Under the
latter, however, there is no obligation to provide a technical solution through
which customers can transmit their personal data to third-party providers in
a convenient manner. In contrast to the PSD 2, the GDPR is therefore
unlikely to stimulate innovation and competition in payments. In the financial sector, competition will thus be distorted. Banks must grant
competitors access to customer data and their payment infrastructure,
whereas internet platforms, for instance, de facto retain sovereignty over the
personal data of their customers as well as access to their platforms.
JF  - EU Monitor: Digital economy and structural change, Deutsche Bank Research
M1  - Journal Article
ER  - 

TY  - JOUR
ID  - doc:612a28b08f081c23718fbf8b
A1  - Mansfield-Devine, Steve
T1  - Open banking: opportunity and danger
Y1  - 2016
Y2  - October 10,
VL  - 2016
IS  - 10
SP  - 8
EP  - 13
AB  - The banking industry has long been tightly controlled and heavily regulated. Unlike many other sectors, the changes wrought by technology have tended to be evolutionary rather than disruptive. However, an EU regulation that is rapidly approaching its implementation deadline could have a major impact on payments and banking data. But as Andrew Whaley, VP of engineering at Arxan and formerly a lead engineer at Barclays Bank, explains in this interview, there are some serious questions about security and privacy that the new regulatory regime leaves unanswered.
JF  - Computer Fraud & Security
UR  - https://www.sciencedirect.com/science/article/abs/pii/S136137231630080X
UR  - https://www.sciencedirect.com/science/article/abs/pii/S136137231630080X
DO  - 10.1016/S1361-3723(16)30080-X
M1  - Journal Article
ER  - 

TY  - JOUR
ID  - doc:613c97ef8f082670d9f8bb34
A1  - Marijana Petrović
T1  - PSD2 influence on digital banking transformation: Banks' perspective
Y1  - 2020
Y2  - Oct 1,
VL  - 8
IS  - 4
SP  - 1
EP  - 14
AB  - The European Union government has forced banks to open and make their customer information accessible with their permission, for other players in the financial market to use and take part of that business, in order to make the banking industry more innovative, stimulate new ideas in the payments market and better regulate existing legal frameworks for payment and banking services across the EU. This paper analyzes the impact that the revised PSD2 Directive has on the digital transformation of banking across the European Union.
N1  - ID: doc:612cc44d8f08a2fcf80811ab; M1: Journal Article
PB  - KD Mapro
JF  - Journal of Process Management.New Technologies
SN  - 2334-735X
DA  - Oct 1,
UR  - https://doaj.org/article/53b11a057ae3460cb5e27853088b2b1c https://doaj.org/article/53b11a057ae3460cb5e27853088b2b1c
UR  - https://doaj.org/article/53b11a057ae3460cb5e27853088b2b1c https://doaj.org/article/53b11a057ae3460cb5e27853088b2b1c
DO  - 10.5937/jouproman8-28153
M1  - Journal Article
ER  - 

TY  - JOUR
ID  - doc:612bdb33c9e77c000176e623
A1  - Mattila, Juri
A1  - Seppala, Timo
A1  - Lahteenmaki, Ilkka
T1  - Who Holds the Reins? – Banks in the Crossfire of Global Platforms
Y1  - 2018
Y2  - November 2,
AB  - Banking and financial services have traditionally been a heavily regulated industry where technology alone has not been a sufficient factor to transform the operating architectures of the industry. The pervasive view in the financial industry has been that digitalization and its integrational development will take place on the platforms of the banks.
Due to the inherent secondary nature of financial services, however, it is more likely that the customer interface of financial services will increasingly migrate towards primary service platforms. As a result, the commoditization of payment processing services is expected to increase. Additionally, the visibility into customer data will become more opaque and the value capturing capabilities of the financial industry will be radically redefined. Furthermore, a strategic impact can also be anticipated on several public institutions, such as financial supervisory authorities, the
tax administration and other public registry holders.
JF  - SSRN Electronic Journal
SN  - 1556-5068
DO  - 10.2139/ssrn.3456922
M1  - Journal Article
ER  - 

TY  - THES
ID  - doc:616328f48f08ee716fef0891
A1  - Mattila, Sakari
T1  - Open Innovation Opportunities of Open Banking and APIs in the Finnish Banking Industry
Y1  - 2021
AB  - During the last decades, due to digitalization, the financial industry has undergone continuous transformation in service delivery. At the same time, regulation in the financial sector has increased and new players such as FinTechs have entered the industry. The latest advancement in the industry that can have the ability to greatly unlock the potential of these new players is open banking. In Europe and in Finland the catalyst for change and for open banking has been regulation driven and initiated by European Union’s Revised Payment Services Directive also known as PSD2. The directive is forcing traditional banks to give third party providers access to banks customers’ account and transaction information in secure digital form and with customers’ consent. The information sharing is implemented through Application Programming Inter-faces (APIs).

The objectives of this thesis are to examine the current state of the open banking in Finland and how PSD2 and open banking has impacted to innovation processes of traditional Finnish banks. In addition, objectives include the examination of the current state of utilizing open innovation practices and co-operation in Finnish banks and one goal is to gain better understanding the innovation and product development opportunities and challenges that open banking and utilization of APIs offers to traditional Finnish banks.

This research is based on literature review followed with empirical part. In literature review, the relevant literature from central topics and previous studies of these topics are introduced. Literature review is consisted of three parts which cover the main topics of the study. These main topics are retail banking industry, open banking, and open innovation. The empirical part of the study is implemented by conducting qualitative survey with open-end questions that has been sent to experts of open banking working in Finnish banking industry. The questionnaire of the survey has been built around theoretical framework that has been formed from central findings of the literature review.

The results of the study indicate that open banking and APIs can offer new innovation opportunities for Finnish banks as APIs can be used as facilitator of new innovation opportunities including open innovation activities, cooperative development and forming innovation plat-forms. However, as open banking and use of APIs may slowly change the way that Finnish banks innovate, the impact of open banking in Finland has been rather low and development of it has been slow so far. Also, the biggest constraint right now for Finnish banks that is limiting the utilization of open innovation and collaboration in development, is that banks are struggling to find suitable partners that are meeting banks’ strict requirements.
PB  - University of Vaasa
UR  - http://urn.fi/URN:NBN:fi-fe2021042928066
UR  - http://urn.fi/URN:NBN:fi-fe2021042928066
M1  - Dissertation/Thesis
ER  - 

TY  - RPRT
ID  - doc:60645be9c9e77c0001e546cb
A1  - McKinsey & Co
A1  - Brodsky, Laura
A1  - Ip, Chris
A1  - Lundberg, Tobias
T1  - Open banking’s next wave: Perspectives from three
fintech CEOs
Y1  - 2018
Y2  - June
AB  - The notion of open banking has been central to financial services dialogue for many months, fueled in part by the buildup to the EU’s revised Payment Services Directive (PSD2). We define “open banking” as a model in which banking data is shared between two or more unaffiliated parties to deliver enhanced capabilities to the marketplace.
Progress toward data sharing has differed by region depending on market structures, regulatory environments, and consumer attitudes toward privacy and security. Varied interpretations of the word open from both industry firms and consumers are also shaping approaches to this new model. Use cases range from new interfaces for financial data, alternative underwriting and lending,
facilitating new payments streams, and the opening of ecosystems.
PB  - McKinsey & Company, Inc
JF  - McKinsey
U1  - https://www.mckinsey.com/industries/financial-services/our-insights/open-bankings-next-wave-perspectives-from-three-fintech-ceos
M1  - Report
ER  - 

TY  - RPRT
ID  - doc:606450d4c9e77c000131042e
A1  - McKinsey & Co
A1  - Brosky, Laura
A1  - Oakes, Liz
T1  - Data sharing and open banking
Y1  - 2017
Y2  - -07
SP  - 1
EP  - 8
AB  - Buzzwords like “big data” typically bring to mind quantitative  exercises like the application of algorithms and analytics. While these are  certainly critical steps to gaining insight, a more fundamental building block of  the data market is access. Easier access to data has become a hot topic in  all industries, none more so than financial services. For instance, the  G20’sAnti-Corruption Working Group has identified open data as a priority  to advance public sector transparency and integrity. From a  commercial standpoint, data can serve as a catalyst for new products and  business models. The EU has been proactive on this front, setting the rules  of engagement through the updated version of the Payment  Services Directive (PSD2).
PB  - McKinsey & Company, Inc
JF  - McKinsey
UR  - https://www.mckinsey.com/industries/financial-services/our-insights/data-sharing-and-open-banking
UR  - https://www.mckinsey.com/industries/financial-services/our-insights/data-sharing-and-open-banking
M1  - Report
ER  - 

TY  - RPRT
ID  - doc:6064563cc9e77c0001310504
A1  - McKinsey & Co
A1  - Digiacomo, Nunzio
A1  - Oakes, Liz
A1  - Höll, Reinhard
A1  - Botta, Alessio
T1  - PSD2: Taking advantage of open-banking disruption
Y1  - 2018
Y2  - Jan 24,
AB  - What PSD2 requires and when PSD2 requires banks to grant qualified third parties automated access to customer transaction accounts, covering both retail and corporate customers.1 By enabling fintechs, large technology firms, other banks, and even certain retail organizations to go head-to-head with banks as PSPs, PSD2 aims to provide lower costs and higher security for consumers and to afford merchants greater flexibility to differentiate customer experiences, including payments. If third parties leverage speed, pricing, and benefits (such as loyalty programs for consumers and improved liquidity and customer analytics for businesses), they may well take control of customer experiences, depriving banks of cross-selling opportunities both among retail consumers and corporate clients. [...]parties would handle all transactions and accumulate the associated customer data (Exhibit 2). Investing to lead PSD2 disruption The fundamental technology requirement for mandatory compliance is an interface (for example, an open application programming interface (API)) allowing account-information service providers (AISPs) and payment-initiation service providers (PISPs) access to client account and transaction information.3 Most of the banks we surveyed reported that they were on track to comply fully with directive.
PB  - McKinsey & Company, Inc
CY  - New York
JF  - McKinsey
U1  - https://www.mckinsey.com/industries/financial-services/our-insights/psd2-taking-advantage-of-open-banking-disruption
UR  - https://search.proquest.com/docview/2372115957
UR  - https://search.proquest.com/docview/2372115957
M1  - Report
ER  - 

TY  - RPRT
ID  - doc:61258cbbc9e77c000176a3d2
A1  - McKinsey & Co
A1  - Khanna, Somesh
A1  - Ramadath, Srinivas
A1  - Stephens, Daniel
A1  - Iyengar, Keerthi
T1  - What it really takes to capture the value of APIs
Y1  - 2017
Y2  - July 1,
SP  - 1
EP  - 9
AB  - APIs are the connective tissue in today's ecosystems. For companies that know how to implement them, they can cut costs, improve efficiency, and help the bottom line. Application programming interfaces (APIs) were once largely limited to technical domains but have now become a significant engine of business growth. As the connective tissue linking ecosystems of technologies and organizations (see Sectors without borders on McKinsey.com), APIs allow businesses to monetize data, forge profitable partnerships, and open new pathways for innovation and growth. Early adopters across industries are already using APIs to create new products and channels and improve operational efficiency. Within the automotive industry, for instance, APIs are used to embed efficiency data, driving statistics, route information and real-time alerts into dashboards. Some retailers are using APIs to set up multi-brand shopping platforms, track inventory, and help consumers locate stores. And a handful of banks are partnering with fintechs and retailers, among others, to develop APIs that help customers integrate banking data into bookkeeping and investment software, and provide faster internal access to a range of account information.
PB  - McKinsey & Company, Inc
JF  - McKinsey
M1  - Report
ER  - 

TY  - RPRT
ID  - doc:6125846fc9e77c0001406b08
A1  - McKinsey & Co
A1  - Malik, Nick
A1  - Taraporevala, Zubin
A1  - Gujral, Vaibhav
T1  - Rewriting the rules: Succeeding in the new retail banking landscape
Y1  - 2019
Y2  - February 1,
AB  - Retail banks have long competed on distribution, realizing economies of scale through network effects and investments in brand and infrastructure. But even those scale economies had limits above a certain size. As a result, in most retail banking markets, a few large institutions, operating at similar efficiency ratios, dominate market share. Changes to the retail banking business model have mostly come in response to regulatory shifts, as opposed to a purposeful reimagining of what the winning bank of the future will look like.
Retail banks have also not kept pace with the improvements in customer experience seen in other consumer industries. Few banks stand out for innovation in customer interaction models or branch formats. Marketing investments have traditionally focused on brand building and
increasing loyalty: a reputable brand stood for trust and security and became a moat, providing protection against new entrants to the sector. Finally, most banks offer similar products, with limited innovation in features.
Today, the moats that banks have built are more likely to restrict their own progress than protect them from attackers. Four shifts are reshaping the global retail banking landscape to the point where banks need to fundamentally rethink what it takes to compete and win. This should be an urgent priority for banks. The pace of change will likely accelerate, with a select set of large-scale winners emerging in the next three to five years that will gain share in their core markets and begin to compete across borders, leaving many
sub-scale institutions scrambling for relevance.
PB  - McKinsey & Company, Inc
JF  - McKinsey
UR  - www.mckinsey.com/industries/financial-services/our-insights
UR  - www.mckinsey.com/industries/financial-services/our-insights
M1  - Report
ER  - 

TY  - GEN
ID  - doc:613c97ef8f082670d9f8bb3d
A1  - Mehdiabadi, Amir
T1  - Are we ready for the challenge of banks 4.0?
Y1  - 2020
Y2  - Jan 1,
VL  - 8
IS  - 2
SP  - 1
EP  - 28
AB  - The purpose of the present paper is to provide an advanced overview of the practical applications of Banking 4.0 in Industry 4.0. This paper examines the technology trends in the Fourth Industrial Revolution and identifies the key indicators behind the creation of a strategic map for the fourth-generation banks and their readiness to enter Industry 4.0. This paper examines a systematic review of fully integrated Banking 4.0 and the application of the technologies of Industry 4.0 and illustrates a distinct pattern of integration of Banking 4.0 and Industry 4.0. One of the prominent features of this article is the performance of successful global banks in applying these technologies. The results showed that Banking 4.0 in Industry 4.0 is an integrative value creation system consisting of six design principles and 14 technology trends. The roadmap designed for banks to enter Industry 4.0 and how they work with industrial companies will be a key and important guide.
N1  - ID: doc:612a35368f08743fdb7407f0; M1: Generic
PB  - MDPI AG
JF  - International journal of financial studies
SN  - 2227-7072
DA  - Jan 1,
UR  - http://www.econis.eu/PPNSET?PPN=1703716752 http://www.econis.eu/PPNSET?PPN=1703716752
UR  - http://www.econis.eu/PPNSET?PPN=1703716752 http://www.econis.eu/PPNSET?PPN=1703716752
DO  - 10.3390/ijfs8020032
M1  - Generic
ER  - 

TY  - GEN
ID  - doc:613c97ef8f082670d9f8bb3e
A1  - Melnychenko, Svitlana
T1  - Dominant ideas of financial technologies in digital banking
Y1  - 2020
Y2  - Jan 1,
VL  - 6
IS  - 1
SP  - 92
EP  - 99
AB  - The purpose of the research is the definition of the dominant ideas of financial technologies in digital banking. The methods of theoretical generalization, qualitative, quantitative and correlation analysis, causality tests, description and explanation are used, which made it possible to establish the relationship between the volume of investments in financial technologies and the performance of the banking system, identify the areas of application of financial technologies in the activities of the bank, determine the dominant ideas of financial technologies in digital banking and to uncover the factors and prospects of intensifying the use of financial technologies in digital banking in Ukraine. Results of the research are to substantiate the impact of artificial intelligence, biometrics, cloud services, big data, blockchain and open banking services on digital banking. Due to financial technologies in digital banking, it is possible to generate and store large amounts of data, simultaneously analyze and apply the results of their analysis, provide personalized banking services, perform the functions of central storage of information about the client of financial and non-financial nature, which facilitates the effective investment and credit decision-making, as well as improving the level of information security of banking operations. Practical implications. Financial services markets are transformed by the impact of financial technologies. Development of financial technology instruments by non-banking institutions necessitates the identification of opportunities for their use in banks. The set of financial technologies used by banks forms the digital banking system, the development level of which is the main competitive advantage of the bank in the business environment. Digital banking is characterized by the continuity and security of banking services, which provide the consumer with the ability to receive them online anywhere around the clock, personalization of banking services, digital authentication of users and digitization of banking transactions with the replacement of paperwork. The use of financial technologies in digital banking enables to automate customer segmentation processes, reduce costs on payment transactions, optimize accounting, financial and tax accounting, improve customer service and expand your customer base while maximizing revenue in certain business segments. Value/originality. The basic spheres of the use of financial technologies in digital banking, as well as the factors and prospects of intensifying the use of their instruments in Ukraine are revealed. The main areas of use of financial technologies in digital banking are customer behavior analysis, transaction monitoring, customer identification and segmentation, fraud management, banking services personification, risk assessment and regulatory compliance, customer response analysis, process automation, financial advice, investment decision-making, trade facilitation, syndicated loan services, and P2P transfers. The prospects for developing financial technology tools in digital banking include strengthening the interaction between regulators, banks and financial technology companies, the increased use of biometrics, the development of neo-banking and open banking services.
N1  - ID: doc:612a97298f081c23718fc97c; M1: Generic
PB  - Izdevnieciba “Baltija Publishing”
JF  - Baltic Journal of Economic Studies
SN  - 2256-0742
DA  - Jan 1,
UR  - http://www.econis.eu/PPNSET?PPN=1697698077 http://www.econis.eu/PPNSET?PPN=1697698077
UR  - http://www.econis.eu/PPNSET?PPN=1697698077 http://www.econis.eu/PPNSET?PPN=1697698077
DO  - 10.30525/2256-0742/2020-6-1-92-99
M1  - Generic
ER  - 

TY  - JOUR
ID  - doc:612cbbd9c9e77c000140b6a0
A1  - Milne, Alistair
T1  - Competition policy and the financial technology revolution in banking
Y1  - 2016
Y2  - Jul 01,
VL  - 103
AB  - This paper argues that the more ambitious prognosticatons of the outcome of the current "Fintech" revolution, a transformation of banking to the benefit of customers, depend critically on the appropriate use of competition law and policy, in particular the regulation of access to banking platforms. Without supportive intervention of this kind by regulators and central banks to promote incentives for adoption, for example through requiring standardised information exchange through "application programming interfaces" (APIs) and widening access to central bank money, incumbents are likely to successfully resist substantial change.
PB  - IDATE
JF  - DigiWorld Economic Journal Communications &amp; Strategies
SN  - 2491-1275
M1  - Journal Article
ER  - 

TY  - JOUR
ID  - doc:6162cb4e8f08c389e74ae2b8
A1  - Mirfallah Lialestani, Mohammadali
A1  - Khamseh, Abbas
T1  - Open Banking Innovation Model by Digital Transformations, Based on Adaptive Neuro-Fuzzy Inference System (ANFIS)
Y1  - 2021
VL  - 7
IS  - 1
SP  - 155
EP  - 190
AB  - Given the emergence of digital transformation from Industry 4 and the rapid dissemination of technological innovations as well as their impact as a strong driving force in new banking businesses, efforts should be made to identify the dimensions of this core factor as rapidly as possible. Providing a comprehensive overview of all aspects of the model. The purpose of this article is to provide insights into the state of the art of digital transformation in the banking industry and suggest ways for future research. Existing literature, especially research for 2019 and 2020, has enhanced our understanding of the specific aspects of digital transformation in future banking, and we are now grasping a clearer picture of nature, how, and the consequences of these in the years ahead. However, all its dimensions are not yet clear. In this article, by review of 218 articles in the WOS database, and the analysis has utilized the data-driven tools,165 questionnaire and 90 specialized interviews with experts, extracted factors of the research, and using SMART PLS statistical software, ANFIS and MATLAB software for analysis. The paper, therefore, tends to understand Open Banking Innovation based on the digital transformation area and its dimensions in its previously known domains.
PB  - Islamic Azad University Shiraz Branch
JF  - Journal of System Management
DO  - 10.30495/JSM.2021.1925967.1455
M1  - Journal Article
ER  - 

TY  - JOUR
ID  - doc:613c97f08f082670d9f8bb40
A1  - Mitchell, Alan
T1  - GDPR: Evolutionary or revolutionary?
Y1  - 2016
Y2  - Jun 1,
VL  - 17
IS  - 4
SP  - 217
EP  - 221
AB  - The data portability provisions of the new European Data Protection Regulations have the potential to turn data relationships between customers and companies upside down as customers learn to move their data to those providers adding most value to it from the customer’s point of view. Companies need to look at customer data through a new lens: the value it can generate for customers as well as the company.
N1  - ID: doc:612a38df8f08e78af81fc491; M1: Journal Article
PB  - Palgrave Macmillan, a Division of Macmillan Publishers Ltd
CY  - Basingstoke
JF  - Journal of direct, data and digital marketing practice
SN  - 1746-0166
DA  - Jun 1,
UR  - https://search.proquest.com/docview/1868932780 https://search.proquest.com/docview/1868932780
UR  - https://search.proquest.com/docview/1868932780 https://search.proquest.com/docview/1868932780
DO  - 10.1057/s41263-016-0006-9
M1  - Journal Article
ER  - 

TY  - GEN
ID  - doc:613c97ec8f082670d9f8bb03
A1  - Mnohoghitnei, Irina
A1  - Scorer, Simon
A1  - Shingala, Khushali
A1  - Thew, Oliver
T1  - Embracing the promise of fintech
Y1  - 2019
Y2  - Jan 1,
VL  - 59
IS  - 1
SP  - 1
EP  - 13
AB  - According to one survey, 52% and 70% of SMEs said they were aware of P2P lending and crowdfunding platforms in 2017-18, up from 47% and 60% the previous year. Competition is positive, but could have implications for the business models of some firms. ...]the PRA seeks to understand the impact on and strategic response of the banks and insurers it supervises to this competitive challenge. ...]the Bank monitors fintech developments such as non-bank lending and cryptoassets to understand their potential impact on monetary policy. (37) For example, the FPC analysed the implications of P2P lending in November 2018 and judged it was not likely to pose a threat to UK financial stability in the medium term. ...]in light of this, the FPC agreed that it was not necessary to recommend any changes to regulation at this stage.
N1  - ID: doc:612a398b8f08f3fc2897bc28; M1: Generic
PB  - Bank of England. Economics Division. Bulletin Group
CY  - London
JF  - Bank of England.Quarterly Bulletin
SN  - 0005-5166
DA  - Jan 1,
UR  - https://search.proquest.com/docview/2251985646 https://search.proquest.com/docview/2251985646
UR  - https://search.proquest.com/docview/2251985646 https://search.proquest.com/docview/2251985646
M1  - Generic
ER  - 

TY  - JOUR
ID  - doc:614acd458f0889cf951e0ed0
A1  - Moghni, Heydar
A1  - Nassehifar, Vahid
A1  - Nategh, Tahmineh
T1  - Designing Model for Quality Servicesin Digital Banking
Y1  - 2020
VL  - 7
IS  - 9
SP  - 679
EP  - 690
AB  - The banking industry has been affected by the global trend of emerging new technologies, changes in customer preferences, the world
of open banking and economic pressures that are transforming the banking structure. Today, Financial Technology (FinTech) is
recognized as one of the most important and rapidly evolving innovations in the financial industry. FinTech has promised that
technology startups will reduce costs, improve financial services quality and create a more diverse and sustainable financial outlook.
This technology challenges existing banking routines by changing traditional businesses and changing customers' expectations of
traditional banking services and their quality. Therefore, the owners of banking and payment services must move to this technology
to maintain their market share of financial transactions. Digital banking is a new paradigm created by this technology. This article
attempts to review the literature of the subject and reference books while introducing the evolution of banking in recent decades, the
ecosystem, features, architecture, functions, and requirements of moving towards FinTech technology, a digital service quality model
that has been formulated. The quality model of banking services consists of 5 dimensions: personalization of services and information,
sustainability, service convenience, security and authentication and innovation of financial and banking services.
PB  - Innovare Academics Sciences
JF  - Journal of Critical Reviews
DO  - 10.31838/jcr.07.09.132
M1  - Journal Article
ER  - 

TY  - CHAP
ID  - doc:614a55cf8f082a39d88c397d
A1  - Molyneux, Phil
T1  - Banking and financial services
Y1  - 2002
SP  - 259
EP  - 278
AB  - The legislation that forms the cornerstone of the European Union’s plan for a single market in banking came into effect on 1 January 1993. The central aim of this legislation was to create the largest and most open banking market in the world with institutions competing on a so-called ‘level playing field’. Minimum regulatory standards were to be implemented so as to remove the competitive advantages of domestic banks in each member state over competitors from other EU countries. This chapter provides an overview of the EU legislation relating to banking and argues that there are three main reasons why no level playing field exists in this market. First, member states have considerable freedom to act in derogation of the single market, taking advantage of the ‘general good’ opt-out. Second, tax obstacles in member states largely frustrate the cross-border provision of financial services, and one recent ruling of the European Court of Justice has helped keep in force these barriers. Third, there has been a wide degree of flexibility when EC law is incorporated at the national level. In addition, this chapter shows how EU banking legislation has been formulated so as to reconcile the demands of the member states, while at the same time taking account of extremely competitive forces from outside the Union.
T2  - The European Union and National Industrial Policy
PB  - Routledge
SN  - 9780203438800
M1  - Book, Section
ER  - 

TY  - JOUR
ID  - doc:6083d5d8c9e77c0001e7e8d2
A1  - Morvan, Anne-Sophie
T1  - A European Open Finance Framework by 2024
Y1  - 2020
Y2  - November 17,
AB  - On 24 September 2020, the European Commission (the "Commission") released a masterpiece: the Digital Finance Package. This framework depicts both the Commission’s digital finance and retails payments strategy. As an evidence of its wish to move forward quickly, the “package” also contains four proposals for regulation in relation to crypto-assets and DLT, on the one, and digital operational resilience, on the other hand. Many legitimately commented these proposals, however, less focused on one major forthcoming topic addressed in this package: Open Finance.
JF  - SSRN Electronic Journal
SN  - 1556-5068
DO  - 10.2139/ssrn.3732405
M1  - Journal Article
ER  - 

TY  - CHAP
ID  - doc:6163262e8f085d9c73f19a57
A1  - Mukhopadhyay, Indraneel
A1  - Ghosh, Abir
T1  - Blockchain-Based Framework for Managing Customer Consent in Open Banking
Y1  - 2021
SP  - 77
EP  - 90
AB  - Abstract
Customer consent is the most important aspect in open banking. How it can be made transparent and effective, lots of areas have already been explored and also explorations are in progress. Bringing transparency to customers and to the whole process is not very easy to achieve especially when multiple parties are involved and they are competitors to some extent in their areas of operations and service offerings to customers. Blockchain technology can be an enabler to bring in the transparency in the process and can help to get the trust of customers which is absolutely essential to make the whole idea of open banking effective. Consortium Blockchain will be best fitted to have maximum efficiency. Regulators need to bring all the interested parties under one framework which will track each and every attribute of customer data and provide the required transparency to customers. The framework provides details to the customer about the rating of banks or any other Third-Party providers on a real-time basis which helps customer to take an instant informed decision about providing or withdrawing consent.
T2  - The" Essence" of Network Security: An End-to-End Panorama
PB  - Springer
M1  - Book, Section
ER  - 

TY  - JOUR
ID  - doc:613c97f08f082670d9f8bb44
A1  - Naimi-Sadigh, Ali
A1  - Asgari, Tayebeh
A1  - Rabiei, Mohammad
T1  - Digital Transformation in the Value Chain Disruption of Banking Services
Y1  - 2021
Y2  - Mar 8,
AB  - Digital transformation is a collection of actions taken by organizations or a country to adopt new digital technologies to capture their interests and change the performance of an organization tremendously with a focus on disruptive technologies. Organizations need a clear strategy, proper organizational structure, digital capabilities, supportive organizational culture, and a balanced governance system to make the digital change. Stepping into the digital world and presenting innovative models (social media, mobile, big data, cloud computing, internet of things, artificial intelligence, fin-tech, blockchain, virtual reality, and augmented reality) give banks great opportunities to present new valuable offers, especially by combining their existing services with new digital capabilities. This study describes how to implement the digital transformation and respond to the disruption in an Iranian specialized bank (Bank Maskan), the steps, and how to go through these steps. Due to the complexity of the issues in the field of digital technologies, the Delphi method has been used to gather opinions and reach consensus among banking industry experts. In this research, we have sought to establish a clear process for the development and exploitation of innovations through new technologies and digital approaches in the bank by implementing digital transformation. In order to prepare the conditions, facilitate, and accelerate the passage of the digital transformation stages and to achieve the desired situation, a set of projects and measures have been determined. These projects are mainly about information technology and classified into three categories: infrastructure, development, and business based on the nature and level of their impact on business.
N1  - ID: doc:612adec18f08f3fc2897cebd; M1: Journal Article
JF  - Journal of the knowledge economy
SN  - 1868-7865
DA  - Mar 8,
DO  - 10.1007/s13132-021-00759-0
M1  - Journal Article
ER  - 

TY  - RPRT
ID  - doc:611e91e0c9e77c0001402994
A1  - Nationwide Building Society
A1  - Collard, Sharon
A1  - Evans, Jamie
T1  - Open Banking For Good: Moving The Dial?
Y1  - 2019
Y2  - November 1,
SP  - 1
EP  - 42
AB  - Open Banking allows bank and building society customers to securely share their transaction data with third parties that can use the data to deliver personalised services and tools. The target audience for Open Banking tends to be the ‘mass affluent’. Nationwide Building Society’s £3 million Open Banking for Good (OB4G) aims instead to put this technology to use for UK adults who are ‘financially squeezed’.
OB4G also presents a unique opportunity to help build a new evidence base around the potential for technology and innovation to ‘move the dial’ on big social issues. This report sets out the main findings from our evaluation of the design and early implementation of OB4G. An evaluation report on its financial and social impacts follows in 2020.<br><br>The concept of OB4G: Our participants felt positively about OB4G and saw it as qualitatively different to other fintech programmes in ways they hoped would increase the chances of
positive impact on people who are ‘financially squeezed’. Points of difference included its ‘money on the table’ funding model; its commitment to social purpose and co-creation with user experts; and its natural alignment with Nationwide’s mutuality (with Nationwide’s membership also a potential but not guaranteed route to scale).&nbsp;<br><br>Framing the challenges: Nationwide leveraged significant help from its wide network of charities and stakeholders with which it had fostered good working relationships over several years, in order to frame OB4G around three big challenges:
Income Smoothing to help the growing number of people with unpredictable or irregular income manage their regular outgoings.&nbsp;Income &amp; Expenditure to simplify and improve the accuracy of the I&amp;E profile that someone must complete when they seek debt help; and that could be used to help them work towards their goals, based on a better understanding of their finances.
Money Management &amp; Help to help people practice and maintain better money habits through richer, personalised services so they become more financially confident and capable.
The application process: In a competitive process, Nationwide invited applications for ideas that used Open Banking to help people who are ‘financially squeezed’ with one of its three challenges.<br><br>The application process worked well and produced a good number and range of submissions (most but not all from fintech firms). Unsuccessful applicants would have valued feedback on their submissions and prompt notification of the outcome.<br><br>OB4G in practice: Seven applicants were successful and formed the first OB4G Challenger cohort. Nationwide’s OB4G team engineered a ‘safe space’ for social innovation that was effective from its perspective but wasn’t fully aligned with Challengers’ expectations. The team also facilitated co-creation between Challengers and Charity Partners that had very different ways of working. The evidence highlights different cocreation activities, some of which (e.g. user testing, data access) require more time and planning because they involve human research participants and potentially personal data.<br><br>Measuring impact: Our interview data shows that being involved in a new social innovation programme like OB4G delivered positive impacts for participants. For Challengers, the benefits included a much deeper understanding of the challenges and target audience; funding to work on new socially useful ideas and prototypes; and brand association with a major building society. For Charity Partners, the positives included getting a close-up view of fintech design and development that meant they could have better-quality conversations with the sector; and being more informed about the potential uses and pitfalls of Open Banking for their organisations and service users.
Into 2020, we will be working with the OB4G Challengers and their partners to measure not just the reach that Challengers are able to achieve – the number of users, for example – but also the effects their Open Banking-enabled products and services have on users’ lives in
relation to money, time and wellbeing.
PB  - Nationwide Building Society
JF  - University of Bristol, Personal Finance Research Centre
UR  - https://pfrc.blogs.bristol.ac.uk/
UR  - https://pfrc.blogs.bristol.ac.uk/
M1  - Report
ER  - 

TY  - JOUR
ID  - doc:613c97f08f082670d9f8bb47
A1  - Neyer, Gene
T1  - 'Mobile First' will become 'API First' - PSD2: Changing banking as we know it
Y1  - 2017
Y2  - Sep 1,
VL  - 2
IS  - 2
SP  - 171
EP  - 178
AB  - Under PSD2 (the European Commission's revised Directive on Payment Services), banks are required to open up access to account data to third parties at the request of customers. Additionally, the related GDPR (General Data Protection Regulation) requires banks to ensure the portability of their customer data. As PSD2 presents an entirely new legal structure for payments across the EU, its impact will be overwhelming. As we move towards open application programming interface (API) banking, PSD2 is expected to be a catalyst for unprecedented customer-oriented change: banks and FinTechs should leverage PSD2 opportunities and amend their operating, business and revenue models. In response to PSD2, banks face existential choices: to become mere 'bare-bones' utility providers or the 'orchestrating hubs' to facilitate customers, services, providers and payments. There will be new alliances with FinTechs to benefit from each other's strengths and respond to changing customer demands in a unified European market. Market players that have the greatest control over their capital, customer touch-points and corporate agility will be successful.
N1  - ID: doc:612a5a348f08743fdb740a6b; M1: Journal Article
JF  - Journal of digital banking
SN  - 2397-060X
DA  - Sep 1,
UR  - http://openurl.ingenta.com/content?genre=article&issn=2397-060X&volume=2&issue=2&spage=171&epage=178 http://openurl.ingenta.com/content?genre=article&issn=2397-060X&volume=2&issue=2&spage=171&epage=178
UR  - http://openurl.ingenta.com/content?genre=article&issn=2397-060X&volume=2&issue=2&spage=171&epage=178 http://openurl.ingenta.com/content?genre=article&issn=2397-060X&volume=2&issue=2&spage=171&epage=178
M1  - Journal Article
ER  - 

TY  - CONF
ID  - doc:60565678c9e77c00012fd790
A1  - O'Leary, Kevin
A1  - O'Reilly, Philip
A1  - Papadopoulos-Filelis, Christos
A1  - Dehghani, Milad
A1  - Nagle, Tadhg
T1  - The Sustainable Value of Open Banking: Insights from an Open Data Lens
Y1  - Jan 1, 2021
SP  - 5891
EP  - 5901
AB  - Open Banking has emerged as an initiative which has the potential to disrupt the retail banking sector by improving competition and innovation in the industry. But is Open Banking capable of producing sustainable value? This is a question that is relevant for all open initiatives given the transfer of value from incumbents to newer entities with the aim of improving innovation and customer benefit. It is particularly relevant for Open Banking at this stage of its maturity. This study undertakes a global analysis (across 17 regions) on Open Banking through the lens of Open Data. We contribute to the open data lens and provide insights into the potential success of Open Banking. Specifically, we synthesise a definition of Open Banking, we highlight that Open Banking is not entirely 'open' compared to other open initiatives, and we discuss how Open Banking may provide sustainable value for consumers, Fintech's, and traditional banks.
JF  - Proceedings of the 54th Hawaii International Conference on System Sciences
SN  - 9780-998133140
UR  - https://hdl.handle.net/10125/71333
UR  - https://hdl.handle.net/10125/71333
DO  - 10.24251/HICSS.2021.713
M1  - Conference Proceedings
ER  - 

TY  - JOUR
ID  - doc:5fb9592fe4b029cdebaf92ce
A1  - Omarini, Anna Eugenia
T1  - Banks and Fintechs: How to Develop a Digital Open Banking Approach for the Bank’s Future
Y1  - 2018
Y2  - Aug 10,
VL  - 11
IS  - 9
SP  - 23
AB  - Mutated market conditions, the advent of new players and digital technologies, and a significant regulatory push, are profoundly changing the banking industry. Banking business models may shift significantly from a pipeline, vertical, paradigm, to open banking models where modularity can be an opportunity for banks. Not only are the abovementioned factors representing a threat to the traditional model, but also they are spurring significant new opportunities to pursue new revenue streams. Those opportunities are exploited through new banking paradigms that entail higher levels of openness towards third parties and a crescent number of modular services bundled together. Models can go to mere compliance with the prescriptions of openness of PSD2, to the inclusion of new services, the opening of the banking core and data, and the aggregation of those within a platform experience. Value is created in platforms through economies of scope in production and innovation.This paper has explored the evolution of Fintech and Techfin in the market and the emergence of platform models in banking. It has investigated the evolution of that concept, also introducing an interesting banking case (BBVA), which gives several insights on the choices made toward a Banking-as-a-Platform model within the context of Fintech and Open Banking.
JF  - International business research (Toronto)
SN  - 1913-9004
UR  - https://explore.openaire.eu/search/publication?articleId=od______4050::49e5d6e53134923e37a9c9385b27bb12
UR  - https://explore.openaire.eu/search/publication?articleId=od______4050::49e5d6e53134923e37a9c9385b27bb12
DO  - 10.5539/ibr.v11n9p23
M1  - Journal Article
ER  - 

TY  - JOUR
ID  - doc:5fba2205e4b093e27f3a4e44
A1  - Omarini, Anna Eugenia
T1  - FinTech: A New Hedge for a Financial Re-intermediation. Strategy and Risk Perspectives
Y1  - 2020
Y2  - Oct 15,
VL  - 3
AB  - The emergence of new technologies and players, along with a favorable regulatory framework (PSD2 Directive), is changing the banking industry. FinTechs and TechFins have allowed the introduction of new services and changed the way customers interact to satisfy their financial needs. The FinTech landscape is constantly evolving in the market. Different business value propositions are entering the financial services industry, moving from increasing the user's experience to developing a time to market framework for banks to innovate products, processes, and channels, increasing the cost efficiency and looking for a “partnering on order” to lighten the regulatory burdens for banks. The many businesses of banks are changing their value chains, and banks' business models should do the same accordingly. Strategists could no longer take their value chains as a given; choices have to be made on what needs to be protected and maintained, what abandoned and the new on coming to make banks evolve and become more resilient in doing their job. Banking is shifting significantly from a pipeline, vertical paradigm, to open banking business models where open innovation, modularity, and ecosystem-based bank's business model may become the ongoing mainstream and paradigm to follow and develop. Opportunities and threats for banks are many and new ones to re-gaining their role in the market throughout a re-intermediation process.
PB  - Frontiers Media S.A
JF  - Frontiers in Artificial Intelligence
JA  - Front. Artif. Intell.
UR  - https://doaj.org/article/a6eb3319be394ddebac166c1aa7c5dfa
UR  - https://doaj.org/article/a6eb3319be394ddebac166c1aa7c5dfa
DO  - 10.3389/frai.2020.00063
M1  - Journal Article
ER  - 

TY  - CONF
ID  - doc:613c97f08f082670d9f8bb4c
A1  - Ozcan, Pinar
A1  - Zachariadis, Markos
A1  - Dinckol, Dize
T1  - “Platformification” of Banking: Strategy and challenges of challenger versus incumbent banks in UK
Y1  - 2019
VL  - 2019
IS  - 1
SP  - 17147
AB  - ToolsShare Abstract This paper explores what advantages and challenges new players versus incumbents face in creating / transitioning to a platform business model in a regulated, data sensitive industry, in the context of UK retail banking. Through semi-structured interviews and observations during the 16 months before and 12 months after the introduction of open banking regulation, which triggered new entry by digital banks into the industry, we observed the platform formation attempts and challenges of established and new players in the industry. Our findings highlight the limitations of platform strategies and dynamics in highly-regulated, data sensitive industries and provide a nuanced view of platform emergence and industry transformation with attention to organizational context, interorganizational conflicts, and the regulatory environment
N1  - ID: doc:612ad6888f081f64b498d1a9; M1: Conference Proceedings
JF  - Academy of Management Proceedings
DO  - 10.5465/AMBPP.2019.17147abstract
M1  - Conference Proceedings
ER  - 

TY  - CHAP
ID  - doc:614ac83a8f0870d8ca15fe49
A1  - O’Donnell, Brian
T1  - Data and Privacy in the Next Decade
Y1  - 2020
SP  - 116
EP  - 128
AB  - Banks  and  other  financial  institutions  continue  to  digitize  their  services,  while  finance  technology  (fintech)  companies  bring  new  applications to the digital marketplace. Both trends are growing the volume of personal financial data at an exponential rate. Digitized services  drive  greater  effectiveness  and  efficiencies  for  customers  (offering lower prices and faster and more convenient services). But they also expose clients to a higher risk of identity theft and fraud. The statistics paint a grim picture:•In 2017, nearly 17 million Americans were victims of identity fraud.•Nearly 7 percent of consumers become victims of identity fraud.•Over 1 million children in the United States were victims of identity theft in 2017.•It takes most victims at least three months to figure out that they were hacked, and about 16 percent don’t find out for three years.At the same time, individuals have digitized other aspects of their lives  by  utilizing  mobile  applications  for  everything  from  online  shopping  to  ride  hailing  to  entertainment.  While  such  services  improve efficiency in many aspects of our lives, they also expose us&nbsp;to ever-increasing forms of hacking and identity theft. And as we look forward to what World Economic Forum CEO Klaus Schwab terms "the Fourth Industrial Revolution,[' we can expect to wit-ness a further acceleration of technology innovation in the coming years. Schwab foresees ever more connected devices and ever more advanced applications, all powered by and generating massive amounts of persona! data. Increasingly, industry expert and global think tanks are focusing on individual privacy rights and methods to protect our treasure trove of personal data. As a result, regulators around the globe are introducing new regulations to strengthen our privacy rights, In 2018, the European Parliament passed the General Data Protection Regulation (GDPR), a European Union law to safeguard individu-als and enhance their rights to control their personal data. Back in NOLL Canada passed the Personal information Protection and Elec-honk Documents Act (PIPEDA), which continues to be reviewed and strengthened periodically, in keeping with the continuing evo-lution of technology and personal data- The must recent set of pro-posals includes public consultations on a new Digital Charter for Canadians. This chapter explores the ever-changing nature of cyber risks and digital applications. We examine how both regulators and industry pa rtici pari are responding to these risks, as the speed of technolog-ical development makes this an evolving and difficult task, Further, we consider how the data marketplace has developed in a some-what lopsided manner. Application developers capture most of the upside, and individuals are left with a higher risk of being hacked. We outline why the market for customer data will require significant change going forward. Finally, we consider new opportunities for the financial services industry in general, and retail banks in par-ticular, as individuals come to realize the value and importance of their personal data. 

T2  - The Technological Revolution in Financial Services
PB  - University of Toronto Press
CY  - Toronto
UR  - http://www.degruyter.com/doi/10.3138/9781487533137-008
UR  - http://www.degruyter.com/doi/10.3138/9781487533137-008
DO  - 10.3138/9781487533137-008
M1  - Book, Section
ER  - 

TY  - JOUR
ID  - doc:6162ba588f0832c826be8aa6
A1  - Palmieri, Alessandro
A1  - Nazeraj, Blerina
T1  - Open Banking And Competition: An Intricate Relationship
Y1  - 2021
VL  - 6
SP  - 217
EP  - 237
AB  - Open banking – promoted in the European Union by the access to account rule contained in the Directive (EU) 2015/2366 on payment services in the internal market (PSD2) – is supposed to enhance consumer’s welfare and to foster competition. However, many observers are fearful about the negative effects of the entry into the market of the so-called BigTech giants. Unless incumbent banks are able to rise above the technological challenges, the risk is that, in the long run, BigTech firms could dominate the market, by virtue of their great ability to collect data on consumer preferences, and to process them with sophisticated tools, such as Artificial Intelligence and Machine Learning techniques; not to mention the possible benefits arising from the cross-subsidisation. This paper aims at analysing the controversial relationship between open banking and competition. In this framework, many aspects must be clarified, such as the definition of the relevant markets; the identification of the dominant entities; the relationship with the essential facility doctrine. The specific competition problems encountered in the financial sector need to be inscribed in the context of the more general debate around access to data in the digital sphere. The evolving scenario poses a serious challenge to regulators, calling them to strike the right balance between fostering innovation and preserving financial stability. The appraisal intends not only to cover EU law and policy, but also to make a comparison with other legal systems. In this respect, something noteworthy is taking place in the United States where, as of today, consumers’ access to financial data sharing has been largely dependent on private-sector efforts. Indeed, Section 1033 of the Dodd-Frank Wall Street Reform and Consumer Protection Act (passed in the aftermath of the financial crisis of 2008) provides that, subject to rules prescribed by the Bureau of Consumer Financial Protection (CFPB), a consumer financial services provider must make available to a consumer information, in its control or possession, concerning the consumer financial product or service that the consumer obtained from the provider. This provision, which dates back to 2010, has never been implemented. However, on 22 October 2020, the CFBP has announced its intention to regulate open banking, issuing an advanced notice of proposed rulemaking. In light of their investigation, the authors advocate the adaptation of the current strategies to the modified conditions and, in some instances, the creation of novel mechanisms, more suitable to face unprecedented threats.
JF  - EU and comparative law issues and challenges series (ECLIC)
M1  - Journal Article
ER  - 

TY  - JOUR
ID  - doc:6162c9628f0806cb8232d2dc
A1  - Park, Jeongkuk
A1  - Kim, Injai
T1  - A Study on the Current Status and Policy Direction of Open Banking
Y1  - 2020
VL  - 10
IS  - 1
SP  - 17
EP  - 31
AB  - Open banking, the global trend of the financial industry, is the driving force behind various innovations in the financial market in the future. The right policy direction and detailed tasks are important for triggering the differentiation and reunion of the financial industry. The purpose of this study is to investigate and analyze the background of open banking, domestic and international trends, and Korea's open banking policy. The policy directions and tasks for successful settlement and activation of open banking system are carefully suggested. Open banking is a policy to allow third party provider(TPP) access to bank accounts and open payment functions under the explicit consent of the customer. The opening of the open banking era is expected to begin competition and cooperation between banks and fintech companies in earnest, thus enhancing the competitiveness of the financial industry and contributing to the utility of financial consumers. To this end, policymakers should make every effort to advance open-ended financial settlement infrastructure, open banking legal grounds, and minimize side effects such as customer data leakage and poor financial system stability. Banks and fintech companies will need to focus on scattered customer financial information on a single platform and develop it into a convergence and discrimination of true financial services.
PB  - The Society of service Science
JF  - Journal of Service Research and Studies
DO  - 10.18807/jsrs.2020.10.1.017
M1  - Journal Article
ER  - 

TY  - JOUR
ID  - doc:614ad41e8f08aece0e365cae
A1  - Park, Seungchul
T1  - Evolution of PKI internet Banking in Korea
Y1  - 2019
VL  - 8
IS  - 1
SP  - 44
EP  - 57
AB  - Most banks in Korea have provided Internet banking services based on PKI(Public Key Infrastructure) certificates since the early 2000s when Internet banking began in Korea. To support PKI Internet banking, the Korean government backed the electronic signature law and supported the rapid spread of PKI-based Internet banking by regulating the application of PKI certificates to be compulsory in Internet banking until 2015. PKI Internet Banking in Korea has been developed as a pioneer in this field through many challenges and responses until its present success. Korea's PKI banking, which started with soft-token-based closed banking, has responded to various types of cyber attack attempts and promoted the transition to open banking by accepting various criticisms due to lack of compatibility with international standards. In order to improve the convenience and security of PKI Internet banking, various attempts have been made, such as biometric-integrated smartphone-based PKI authentication. In this paper, we primarily aim to share the experience and lessons of PKI banking by analyzing the evolution process of PKI Internet banking in Korea. It also has the purpose of presenting the challenges of Korea's PKI Internet banking and sharing its development vision.
PB  - The Institute of Internet, Broadcasting and Communication
JF  - International journal of advanced smart convergence
M1  - Journal Article
ER  - 

TY  - JOUR
ID  - doc:612a3ac18f08f3fc2897bc34
A1  - Parlour, Christine A.
A1  - Rajan, Uday
A1  - Zhu, Haoxiang
T1  - Fintech disruption, payment data, and bank information
Y1  - 2019
Y2  - Jan 1,
AB  - We study the impact of FinTech competition on a monopolist bank that bundles payment processing and lending. In our model, consumers’ payment data contain information about their credit quality. This information is valuable to the bank when making
loans. Surprisingly, under mild conditions, consumers in the loan market also benefit
ex ante from the bank being informed. The bank internalizes the value of this information when pricing its payment services, as do consumers when choosing a payment
processor. Competition from FinTech firms specializing in payment services disrupts
this information spillover to lending decisions. We show that FinTech competition can
reduce or increase the price of payment services charged by banks. Overall consumer
welfare depends on the consumer’s affinity for bank services. Those with a high affinity may be worse off, whereas those with a low affinity benefit from cheaper access to
payment services. Policies that give consumers complete control of their payment data
break the bank’s vertical integration of payment and lending, but such policies can also
harm consumers. Our results highlight the complex consequences of recent regulation
such as PSD2 in the EU and the Open Banking initiative in the UK, especially their
heterogeneous impact on consumers.
UR  - https://financetheory.org/public/storage/event_paper/S19.URajan.pdf
UR  - https://financetheory.org/public/storage/event_paper/S19.URajan.pdf
M1  - Journal Article
ER  - 

TY  - JOUR
ID  - doc:61222f3dc9e77c0001404688
A1  - Passi, Liliana Fratini
T1  - An open banking ecosystem to survive the revised Payment Services Directive: Connecting international banks and FinTechs with the CBI Globe platform
Y1  - 2018
Y2  - Jan 1,
VL  - 12
IS  - 4
SP  - 335
EP  - 345
AB  - The payment services market is evolving at an accelerating rate, driven by continuous technological innovations and major legislative developments. One such piece of legislation is the revised Payment Services Directive (PSD2), which intends to further define a common legal framework for the payment market in the European Economic Area, with the aim of increasing the level of integration and efficiency in the market, as well as increasing the level of consumer protection. In this context, the enhancement of collaborative infrastructures can be the keystone to anticipate and transform the challenges of PSD2 into opportunities. This paper describes the creation of an open banking platform, called CBI Globe - Global Open Banking Ecosystem, to facilitate the interconnection between banks and third parties through application programming interfaces, in line with the new directive. Using this platform, adhering parties will be able to simplify and expedite the administration of current accounts by offering both reporting and payment and collection services, thus exploiting the business opportunities enabled by PSD2.
JF  - Journal of payments strategy &amp; systems
SN  - 1750-1806
UR  - http://openurl.ingenta.com/content?genre&#61;article&amp;issn&#61;1750-1806&amp;volume&#61;12&amp;issue&#61;4&amp;spage&#61;335&amp;epage&#61;345
UR  - http://openurl.ingenta.com/content?genre&#61;article&amp;issn&#61;1750-1806&amp;volume&#61;12&amp;issue&#61;4&amp;spage&#61;335&amp;epage&#61;345
M1  - Journal Article
ER  - 

TY  - THES
ID  - doc:6163330d8f08ee716fef09a3
A1  - Pater, Maarten
T1  - MoneyMaster. A customer-driven Open Banking service
Y1  - 2018
AB  - This thesis represents the result of a graduation project for the master programme Strategic Project Design of Delft University of Technology, carried out in collaboration with INNOPAY. The approach that is used to successfully complete the graduation project, is based on the Double Diamond model. According to the conducted iterative design process, the main topics of the thesis are summarised.

INNOPAY
INNOPAY is a consultancy agency which is committed to creating a world in which all people and organisations confide in and use digital transactions. The company's corresponding mission is to guide organisations worldwide to fully embrace the opportunities of the digital transactions ecosystem. The originally Dutch company often operates at the cutting edge of business, technology and legislation. Payments, digital identity, e-business and cybersecurity, are digital transactions related areas in which the company excels.

The challenge
The retail banking industry is transforming to a more open ecosystem. Due to the implementation of new European regulations, mind-blowing new technologies, increased competition and a change in customer behaviour and expectations. However, it is unclear what new products and services could emerge in the Dutch Open Banking ecosystem that are of true relevance to customers. To stay at the forefront of digital transactions, INNOPAY seeks to obtain a better understanding of innovative products and services that can be realised as the openness in the financial landscape will move forward. Therefore, the aim of the graduation project is to design a representative concept from the retail banking customer's point of view that could fit in the future emerging Dutch Open Banking ecosystem.

The Dutch retail banking industry
Dutch retail banking is generally known as mass-market banking and is strictly regulated and dominated by a small number of large national banks. The financial landscape originally has a very conservative and closed character, and is typified by a lack of innovation. Within the boundaries of the law, the banks are fully in control.

The four emerging forces
The transformation of the retail banking industry is caused by four emerging forces, namely: the implementation of new European regulation (1), an increase of competition (2), technological advancements (3) and a change in customer behaviour (4).

The implementation of Payment Service Directive 2 (PSD2) and General Data Protection Regulation (GDPR) act as a catalyst for the concept of Open Banking. PSD2 is introduced in order to improve customer protection, stimulate innovation, lower costs in the payments value chain and increase the security of European retail payment services. A controversial key aspect of this regulation is, that it obliges retail banks to grant licensed third parties access to the customer online accessible accounts, if the customer has given explicit consent for this. GDPR is a privacy regulation which aims to strengthen and unify data protection for all customers within the European Union.

Non-traditional players are entering the retail banking industry. FinTech and BigTech companies are upending the status quo by surpassing the expectations of the retail banking customer. In order to prevent becoming a back office utility, retail banks are forced to develop truly relevant innovations.

The rise of open Application Programming Interfaces (APIs) provides the possibility to securely share data, content and functionalities. Additionally, multiple business rationales stimulates parties to open up their digital doors.

The ongoing digital transformation causes that the customer expects to be offered personalised support and seamless to use digital products and services.

Open Banking
Open Banking ecosystems stand for the totality of interconnected systems of individual customers, third parties (non-banking) and other financial institutions, which by means of multisided platform business models enables exchange of value and data via open APIs.

Open Banking embodies a real evolution which stimulates innovation, enables openness and puts the customer in control over their financial data. Combining banking resources with non-banking resources, enables parties to develop truly relevant products and services for the customer.

The voice of the customer
The voice of the customer is represented by a customer profile which consists of the following key aspects:

The most important jobs to be done concern the control and management of financial transactions, the activity to get the most out of their money, the optimisation of time spent to recurring activities and achieving savings goals.

The most extreme pains related to doing banking business are caused by a lack of context, a lack of continuous feedback, a lack of discipline and the absence of an incentive.

The most essential gains are a more informative overview, relevant guiding advice, products or service that are flexible in use, more informative updates and motivational incentives.

The Dutch retail banking customer needs to be supported in pursuing optimal control over their finances, because they want to be enabled to live now and be prepared for the future in a time efficient and effortless way, so they can get the most out of their money.

MoneyMaster
The voice of the customer is translated into a representative concept, which is called MoneyMaster.

MoneyMaster is a customer-driven Open Banking service which via a conversational interface proactively the Dutch retail banking customer empowers to have optimal control over their finances in a time efficient and effortless manner. MoneyMaster utilises banking resources, non-banking resources and advanced cognitive technologies to serve optimally as the customer's digital financial assistant in a contextual enriched and intelligent manner. The smart chatbot is channel agnostic, 24/7 available, has an unconquered response time and is capable to mimic human behaviour.

MoneyMaster does not solely offer an interesting perspective for the customer, but moreover opens up new opportunities from a business perspective. The opportunities that MoneyMaster creates, are both financially and non-financially related and applies to both business-to-business (B2B) and business-to-customer (B2C) context.

However, with regard to the final design of MoneyMaster, also multiple challenges are identified. The biggest challenge relates to the public's increasing privacy awareness which makes people hesitant to share (financial) data. Therefore, new innovative products and services such as MoneyMaster need to be provided by reliable parties that clearly communicate which data is used for what reason.
PB  - Delft University of Technology
UR  - http://resolver.tudelft.nl/uuid:d0d31d04-df8f-4d61-b67e-744d2ec28f92
UR  - http://resolver.tudelft.nl/uuid:d0d31d04-df8f-4d61-b67e-744d2ec28f92
M1  - Dissertation/Thesis
ER  - 

TY  - BOOK
ID  - doc:614b22ae8f080ae5dddf4815
A1  - Pedersen, Niels
T1  - Financial technology
Y1  - 2021
AB  - Bridge the theory and practice behind fintech with this textbook which includes up-to-date case studies, clear explanations of new technologies and academic frameworks.
PB  - KoganPage
CY  - London ; New York ; New Dehli
SN  - 1789665434
N1  - HG173
M1  - Book, Whole
ER  - 

TY  - JOUR
ID  - doc:612a5376c9e77c000176d2dc
A1  - Petrović, Marijana
T1  - PSD2 Influence On Digital Banking Transformation - Banks’ Perspective
Y1  - 2020
Y2  - Oct 01,
VL  - 8
IS  - 4
SP  - 1
EP  - 14
AB  - The European Union government has forced banks to open and make their customer information accessible with their permission, for other players in the financial market to use and take part of that business, in order to make the banking industry more innovative, stimulate new ideas in the payments market and better regulate existing legal frameworks for payment and banking services across the EU. This paper analyzes the impact that the revised PSD2 Directive has on the digital transformation of banking across the European Union.
PB  - KD Mapro
JF  - Journal of Process Management. New Technologies
SN  - 2334-735X
UR  - https://doaj.org/article/53b11a057ae3460cb5e27853088b2b1c
UR  - https://doaj.org/article/53b11a057ae3460cb5e27853088b2b1c
DO  - 10.5937/jouproman8-28153
M1  - Journal Article
ER  - 

TY  - JOUR
ID  - doc:612bd28ec9e77c000176e5bd
A1  - Pike, Chris
T1  - Competition and Open API Standards in Banking
Y1  - 2018
Y2  - March 1,
AB  - Given the erosion in the public’s trust in market mechanisms and globalisation as a means for delivering inclusive prosperity for all, the creation of effective markets is a priority for policymakers. This paper looks at the creation of open application programming interface (API) standards in banking, and explores the competition problems that they address. It argues that by fundamentally changing the way that consumers buy and use banking services this represents the development of a more entrepreneurial approach to remedying malfunctioning markets. It also underlines the importance of competition authorities being able to investigate market failures on the demand side (and to take action to resolve those failures), and notes that these remedies may have consequences for other markets where consumers lack property rights over the data
that is collected on their behaviour.
JF  - SSRN Electronic Journal
SN  - 1556-5068
DO  - 10.2139/ssrn.3487628
M1  - Journal Article
ER  - 

TY  - RPRT
ID  - doc:6065a4fac9e77c00013121ee
A1  - Plaitakis, Ariadne
A1  - Staschen, Stefan
T1  - Open Banking: How to Design for Financial Inclusion
Y1  - 2020
Y2  - -10
SP  - 1
EP  - 46
AB  - OPEN BANKING IS TRANSFORMING THE FINANCIAL SERVICES industry in advanced economies. By breaking open the data silos of traditional banks, open banking regimes allow fintechs and other innovators to access customer data,
including transaction data, and use these data to develop new products and services that are better suited to the needs of consumers. For emerging and developing economies (EMDEs), open banking holds out the promise to foster innovation and lower costs in ways that will make it more economical to serve the underserved and unbanked and offer products and services better suited to their needs.
However, open banking regimes as a means for furthering financial inclusion are largely untested in EMDEs. To better understand the opportunities and risks, CGAP has conducted a landscaping review of 12 open banking regimes, including deep dives into seven regimes and two case studies, to learn how they can be designed to enable products and business models that could be beneficial for financial inclusion, and how these may alleviate pain points of low-income individuals.
Based on this review, CGAP has identified 12 design components that policy makers need to consider when developing a framework for an open banking regime. Five of these components are critical to expanding financial services for poor people, or what we call “financial inclusion by design.” These five design components address: 1. Who is required to share data and who can access the data. 2. What types of data are shared. 3. Which industries are covered (e.g., banking only or utilities and telecoms). 4. Whether payment initiation is enabled in the regime. 5. Who bears the cost of the regime (including for each data exchange and the set-up of the relevant infrastructure).
How these questions are addressed will have a significant impact on a regime’s potential to achieve financial inclusion objectives. For example, the greater the number of participants required or permitted to share the data and access them, the greater the diversity of new services that can be enabled, and the more competition that could result. Similarly, the greater the breadth in the types of eligible data, the more likely that products relevant for low-income individuals can be developed. Since it is still early days for open banking regimes, in particular in EMDEs, these early findings need to be tested further and substantiated through more in-depth research in a range of countries. In the meantime, this paper is intended to catalyze policy makers to consider how they can design open
banking and other data-sharing frameworks from the perspective of financial inclusion.
PB  - Consultative Group to Assist the Poor
CY  - Washington, D.C.
JF  - Consultative Group to Assist the Poor
U1  - https://www.cgap.org/sites/default/files/publications/2020_10_Working_Paper_Open_Banking.pdf
M1  - Report
ER  - 

TY  - JOUR
ID  - doc:612a5702c9e77c000176d302
A1  - Polasik, Michał
A1  - Huterska, Agnieszka
A1  - Iftikhar, Rehan
A1  - Mikula, Štěpán
T1  - The impact of Payment Services Directive 2 on the PayTech sector development in Europe
Y1  - 2020
Y2  - October 1,
VL  - 178
SP  - 385
EP  - 401
AB  - The implementation of Payment Services Directive 2 (PSD2) has radically changed the regulatory environment for providing payment services in the European Economic Area. The main objective of the study is to determine the impact of PSD2 on the number of newly established PayTech companies. The second objective is to explain the factors driving the distribution of PSD2-licensed entities across the European Union countries. The difference-in-difference method and the Poisson regression model served our empirical analysis. The results show that the adoption of PSD2 in November 2015 caused a rapid but temporary surge in PayTech start-ups in Europe. After national transpositions of the directive, the number of new entrants fell in 2018; however, it remained at a higher level than before the adoption of PSD2, which indicates its positive impact. The analysis has proved that market potential, the characteristics of payment systems, including the popularity of payment cards, and the public environment for FinTech start-ups provided by the authorities significantly affected the number of PSD2 licences issued. The introduction of the PSD2 has made the size of the domestic market play a smaller role, as PayTechs can operate on a pan-European level also while based in a smaller country. The importance of an open business environment has increased and offering regulatory sandboxes has proven to effectively support the development of the PayTech sector.
PB  - Elsevier B.V
JF  - Journal of economic behavior &amp; organization
SN  - 0167-2681
UR  - https://dx.doi.org/10.1016/j.jebo.2020.07.010
UR  - https://dx.doi.org/10.1016/j.jebo.2020.07.010
DO  - 10.1016/j.jebo.2020.07.010
M1  - Journal Article
ER  - 

TY  - GEN
ID  - doc:612abfe28f08e78af81fd5ce
A1  - Powley, Holly
A1  - Stanton, Keith
T1  - The post-crisis approach and new challenges to banking regulation
Y1  - 2017
Y2  - Sep 8,
AB  - The aim of this article is to consider how the regulation of banks has developed since the financial crisis of 2008 and the challenges which are now facing the regulators. The lessons learned from the crisis must not be forgotten. However, political pressures are giving rise to calls for deregulation and emerging technological challenges confront the regulators.
UR  - https://explore.openaire.eu/search/publication?articleId=od______2642::b5945ac5899cf88693bc41db39639753
UR  - https://explore.openaire.eu/search/publication?articleId=od______2642::b5945ac5899cf88693bc41db39639753
M1  - Generic
ER  - 

TY  - JOUR
ID  - doc:614a6ac78f080aa091c739aa
A1  - Pozzolo, Alberto F.
T1  - PSD2 and the transformation of the business model of payment services providers
Y1  - 2021
AB  - The provision of payment services is one of the most important activities performed by the financial sector. Traditionally, most of these services have been offered by banks, although in the last decades non-bank financial institutions have gained a prominent role in some specific segments, for example in the credit card business. In the past, despite being a relevant source of revenues for banks and other financial intermediaries, payment services provision has ranked relatively low in the interests of policy makers and academics alike, with most of the attention focused on the soundness of the system rather than on its efficiency. In recent years, this landscape has changed dramatically. New players have entered the market, in some cases increasing the degree of competition to the benefit of customers, in other cases exploiting network economies of scale and their better and exclusive know-how to gain significant market power. The purpose of this chapter is to discuss how some of the innovations introduced by the PSD2 might impact the business model of payment service providers in the coming years, what the effect on the equilibrium in the industry will be, what new risks may emerge, and what actions should be taken to counter possibly undesired outcomes. The analysis in this chapter will focus mainly on the potential impact of the introduction of three new types of intermediaries, known as Third Party Providers (TPPs): Payment Initiation Service Providers (PISP), Account Information Service Providers (AISP) and Card-Based Payment Instrument Issuers (CBPII).
PB  - E. Bani, V. De Stasio, A. Sciarrone Alibrandi (2021), The transposition of …
M1  - Journal Article
ER  - 

TY  - BOOK
ID  - doc:611a8637c9e77c0001caa4c0
A1  - Pozzolo, Alberto Franco
T1  - The transposition of PSD2 and Open Banking
Y1  - 2021
Y2  - Jan 1,
SP  - 27
EP  - 42
AB  - The provision of payment services is one of the most important activities performed by the financial sector.2
Traditionally, most
of these services have been offered by banks, although in the last decades non-bank financial institutions have gained a prominent role in some specific segments, for example in the credit card business. In the past, despite being a relevant source of revenues for banks and other financial intermediaries, payment services provision has ranked relatively low in the interests of policy makers and academics alike, with most of the attention focused on the soundness of the system rather than on its efficiency. In recent years, this landscape has changed dramatically. The
developments in information and communication technologies have made it possible to perform traditional activities more efficiently,
and to devise innovative services which were not available before.&nbsp;New players have entered the market, in some cases increasing the degree of competition to the benefit of customers, in other cases exploiting network economies of scale and their better and exclusive know-how to gain significant market power. Policy makers have reacted to the innovation in the payment published
industry. In Europe, the first Payment Services Directive,3
in 2007, has set the scene, by defining the rights and obligations for a broad spectrum of payment services, such as credit transfers, direct debits and card payments. Moreover, it has set compulsory information requirements, especially on costs. But the market has evolved rapidly, and yet in 2013 the European Commission has published the proposal of a new Directive on payment services, which was eventually published in 2015, and is widely known as Payment System Directive 2 (PSD2).4 The PSD2 intervenes extensively in the regulation of many aspects of the payment industry, defining rights and obligations. One of its aims is to foster competition among service providers, as to cut monopoly rents, reduce costs, and improve efficiency.5
The adoption
of the Directive in the various European countries, and the definition of regulations related to its implementation, has taken some time. For this reason, its impact on the industry has not yet fully shown. Nonetheless, while some effects are becoming visible, stronger ones
are certainly to be expected in the coming years.&nbsp;The purpose of this chapter is to discuss how some of the innovations introduced by the PSD2 might impact the business model of payment service providers in the coming years, what the effect on the equilibrium in the industry will be, what new risks may emerge, and what actions should be taken to counter possibly undesired outcomes.6
The Directive has introduced numerous innovations, but the analysis in this chapter will focus mainly on the potential impact of the introduction of three new types of intermediaries, known as Third Party Providers (TPPs): Payment Initiation Service Providers (PISP), Account Information Service Providers (AISP) and CardBased Payment Instrument Issuers (CBPII). The rest of the chapter is organized as follows: the next Section briefly describes the activities of the new types of intermediaries that have been introduced by the PSD2. Section 3 describes the main sources of market power in the payment industry. Section 4, the core of the chapter, discusses the possible impact of the PSD2 on the degree of competition in payments. Section 5 argues in favor
of some policy interventions and concludes.
A2  - Bani, Elisabetta
A2  - De Stasio, Vincenzo
A2  - Sciarrone Alibrandi, Antonella
PB  - Sestante; Bergamo University Press
CY  - Bergamo
SN  - 978-88-6642-368-3
M1  - Book, Whole
ER  - 

TY  - CONF
ID  - doc:612a2797c9e77c000140998d
A1  - Premchand, Anshu
A1  - Choudhry, Anurag
T1  - Open Banking & APIs for Transformation in Banking
Y1  - Feb 2018
SP  - 25
EP  - 29
AB  - Open Banking and Open APIs have gained momentum and have grown from purely technical capabilities to being of business relevance. Open Banking is an innovative model for the financial industry not only from competition perspective but also from customer engagement perspective. Banks will have to help their customers with superior and more agile offerings. Banks should enable their customers to manage their financial affairs, make better decisions, save money etc. Digital disruption, FinTechs and Regulatory compliance such as Revised Payment Services Directive (PSD2) have accelerated the competition and forced banks to open up their systems. Using API, banks can transform their core systems for innovations and can integrate with internal system and external partners in a simpler, secure and controlled way.This paper takes a look at why open API is the foundation of open banking, values creating using open APIs, open banking framework / building blocks, and challenges faced by banks in implementing the open banking. It also highlights the various initiatives taken for API standardization.
PB  - IEEE
JF  - 2018 International Conference on Communication, Computing and Internet of Things (IC3IoT)
JA  - IC3IoT
UR  - https://ieeexplore.ieee.org/document/8668107
UR  - https://ieeexplore.ieee.org/document/8668107
DO  - 10.1109/IC3IoT.2018.8668107
M1  - Conference Proceedings
ER  - 

TY  - MGZN
ID  - doc:6162b6628f08a4f1106d6b8d
A1  - Pugliese, Vincent
T1  - Open Banking Platforms: Minimizing the Risk of Fintech Partnerships
Y1  - 2020
Y2  - Jan 1,
VL  - 112
IS  - 1
SP  - 51
AB  - There is no denying that the banking and financial services industry is in the midst of a tech-driven
transformation. As a result, many community
banks are playing catch-up to fintech providers like
Venmo, Betterment, Robinhood and Mint. These
and other fintech providers offer the frictionless
digital experiences, mobile access to products and
services, and instant gratification that consumers
have grown to expect.
Competing with these players from a technology standpoint isn’t possible. Tech is in their
DNA. But savvy community banks are realizing
that there is an opportunity to partner with fintech firms, rather than compete against them.
Open APIs are leveling the playing field for banks
by providing access to fintech-driven innovation
designed to improve the customer experience.
On the flip side, partnering and exchanging
data with third-party organizations introduces
new risks. Data breaches and external attacks
can expose customers’ account numbers and
login credentials, for example. A cloud-based,
open-platform approach to open banking not
only helps financial institutions leverage new
technology but can also mitigate some of the risk
inherent in partnering and sharing data outside
the institution
PB  - Simmons-Boardman Publishing Corporation
CY  - New York
JF  - ABA banking journal
SN  - 0194-5947
UR  - https://search.proquest.com/docview/2381627200
UR  - https://search.proquest.com/docview/2381627200
M1  - Magazine Article
ER  - 

TY  - JOUR
ID  - doc:612ad0df8f08413e947b5fe6
A1  - Quddus, Abdul
T1  - Financial Technology and the Evolving Landscape of Banking and Financial Sector
Y1  - 2020
Y2  - November 1,
VL  - 19
IS  - 4
SP  - 60
EP  - 73
AB  - Technology-driven financial services transaction is profoundly changing the nature of banking. The developments in various domains like payments, lending, credit assessments, etc. are being driven by the ability to extract and process vast amount of data and predominantly by firms outside the finance industry. Financial Technology is a rapidly growing industry, with significant investments and research being undertaken. In fact, SSRN (Social Sciences Research Network) reports that FinTech-related research is now the fastest growing research topic (David, 2018). Traditionally, banks have neither been pioneers nor at the forefront of driving technological innovations in financial services and products. Incumbents, including banks and other firms in financial services sector, are paying close attention to the FinTech space not only to implement some of the emerging technologies to improve their services but also to determine competitor threats to their ongoing business strategies. The purpose of this paper is to draw the attention of banks' executives and technology officers to the current gaps in banking technology infrastructure and the urgency warranted to incorporate emerging financial technologies to drive business strategy.
PB  - IUP Publications
CY  - Hyderabad
JF  - The ICFAI journal of bank management
SN  - 0972-6918
U1  - https://papers.ssrn.com/sol3/papers.cfm?abstract_id=3693178
UR  - https://search.proquest.com/docview/2486868097
UR  - https://search.proquest.com/docview/2486868097
M1  - Journal Article
ER  - 

TY  - JOUR
ID  - doc:613c97f18f082670d9f8bb5d
A1  - Rajesh, Anupama
A1  - Bhasin, Narinder
T1  - Impact of E-Collaboration Between Indian Banks and Fintech Companies for Digital Banking and New Emerging Technologies
Y1  - 2021
Y2  - Jan 1,
VL  - 17
IS  - 1
SP  - 15
EP  - 35
AB  - At present, the Indian banking system is passing through the journey of revolutionary reforms from traditional banking to e-collaboration of digital banking products and financial technologies (Fintech) companies. They are creating financial disruptions and changing the shape of the payment system. Fintech is a new buzzword in the banking and finance industry which have to combine the core traditional banking liability and lending functions with new financial technology. It's a win-win situation for both Indian banks that have a huge customer base and a wide network of branches. On the other hand, Fintech companies are very strong in technology, but they need to build trust among the customer for the adoption of new digital and Fintech products. This research paper traces the various challenges and opportunities Indian banking system is facing in collaboration and co-invention with Fintech firms.
N1  - ID: doc:612ad3888f083f21e734f20b; M1: Journal Article
JF  - International journal of e-collaboration
SN  - 1548-3673
DA  - Jan 1,
UR  - http://services.igi-global.com/resolvedoi/resolve.aspx?doi=10.4018/IJeC.2021010102 http://services.igi-global.com/resolvedoi/resolve.aspx?doi=10.4018/IJeC.2021010102
UR  - http://services.igi-global.com/resolvedoi/resolve.aspx?doi=10.4018/IJeC.2021010102 http://services.igi-global.com/resolvedoi/resolve.aspx?doi=10.4018/IJeC.2021010102
DO  - 10.4018/IJeC.2021010102
M1  - Journal Article
ER  - 

TY  - JOUR
ID  - doc:5fc5f258e4b06613671506b3
A1  - Ramdani, Boumediene
A1  - Rothwell, Ben
A1  - Boukrami, Elias
T1  - Open Banking: The Emergence of New Digital Business Models
Y1  - 2020
Y2  - Aug
VL  - 17
IS  - 5
SP  - 2050033
AB  - Open banking has recently been advanced as a measure to foster competition and innovation in the retail banking sector. Since its introduction in the UK, a number of banks have created new digital business models (BMs) that offer individuals and businesses access to more personalized financial services. Yet, it is still unclear what new entrants (smaller and newer banks) have done to potentially disrupt incumbents (larger and well-established banks). To shed light on the innovations in BMs that have been initiated by digital banks to move away from traditional retail banking BM, seven digital BMs operating in the UK financial sector were examined using the BM innovation analysis framework. Our findings suggest that innovation in the new digital BMs has been achieved by building on the existing retail banking activities, developing new digitally enabled activities, and leveraging open innovation activities. Implications of our findings for researchers, managers and policy makers will be outlined.
PB  - World Scientific Publishing Company
CY  - Singapore
JF  - International journal of innovation and technology management
SN  - 0219-8770
UR  - http://www.worldscientific.com/doi/abs/10.1142/S0219877020500339
UR  - http://www.worldscientific.com/doi/abs/10.1142/S0219877020500339
DO  - 10.1142/S0219877020500339
M1  - Journal Article
ER  - 

TY  - JOUR
ID  - doc:612ac3e58f08743fdb741307
A1  - Rastogi, Shailesh
A1  - Sharma, Arpita
A1  - Panse, Chetan
T1  - Open banking and inclusive growth in India
Y1  - 2020
VL  - 47
IS  - spl
SP  - 75
EP  - 79
AB  - In India, only 40% of population have active bank accounts and around 90% of population have access to mobile phones. To promote digitalization of payments in India, UPI (Unified Payment Interface) commenced in April 2016. UPI is a huge success in India which can be further explored to achieve Financial Inclusion in India. The main objective of this research paper is to explore how open banking facilitates financial inclusion and subsequently, lead to economic development of a nation. Data collected from respondents by using a structured questionnaire who have used mobile banking application, partial least square (PLS) method of structured equation modelling (SEM) is used to analysed the data. The result suggests that financial inclusion mediates the relationship between Open banking and economic development and further financial literacy mediates the relationship between open banking and financial inclusion. This study provides idea about the relevant factors which may affect the open banking. This study gives idea about the focus areas to be followed by policy makers to strengthen financial inclusion initiatives and consequently impact the economic development. The significance of the study lies in eliciting linkage between open banking with financial inclusion which leads to economic development.
PB  - Indian Ecological Society
JF  - Indian Journal of Ecology
JA  - Indian J.Ecol.
M1  - Journal Article
ER  - 

TY  - RPRT
ID  - doc:612a2aaec9e77c000176d1c3
A1  - Remolina, Nydia
T1  - Open Banking: Regulatory Challenges For A New Form Of Financial Intermediation In A Data-Driven World
Y1  - 2019
Y2  - Jan 1,
IS  - 2019/5
SP  - 1
EP  - 57
AB  - Data has taken immense importance in the last years. Consider the amount of data that is being collected worldwide every day, industries are reshaping their activities into a data driven business. The digital transformation of all industries, portent of the fourth industrial revolution, is creating a new kind of economy based on the datafication of almost any aspect of human social, political and economic activity as a result of the information generated by the numerous daily routines of digitally connected individuals and technology. The financial services industry is part of this trend. Embracing the digital revolution and creating the right foundations allow incumbent financial institutions to disrupt their own business model. Hence, financial institutions are creating new businesses within their existing structures that adapt and collaborate to meet the challenges of digital transformation and make better use, faster, of their enduring source of competitive advantage – their own customer insight. Open banking and banking as a service (BaaS) are emerging as new forms of intermediation in the financial system that portraits positive and negative externalities for the financial system. Both concepts – open banking and BaaS - refer to the use of open Application Programming Interfaces that enable third parties to build applications and services around a financial institution that exposes its data and/or its infrastructure. The use of these schemes represents a new form of intersection between data and finance, which is changing the way traditional products, services and customer experience traditionally work in the financial sector. This paper explains the open banking and BaaS foundations and what they exactly entail. It also explores the benefits and risks that this interaction between financial institutions and third parties portrait for the financial services industry and analyses from a comparative perspective the different approaches financial, data privacy and competition regulators have implemented to boost open banking phenom. This paper argues that the compulsory approach on open banking is not in all cases the best approach for capitalizing the benefits of open banking and managing its risks. Indeed, some regulators have proposed a compulsory approach to open banking regulations to increase competition in retail banking or in the payment systems. In opposition, this paper argues that open banking and BaaS model in the financial industry might lead to more concentration and this risks has been understate by financial regulators and
competition authorities. Finally, we provide some policy recommendations regarding&nbsp;open banking regulations, such as: the same regulatory approach should not apply to all jurisdictions, regulators should encourage reciprocity, especially when choosing the in compulsory approach, coordination among different regulatory authorities is needed on a national and international levels, risk based regulation is a correct type of
approach, and monetization of data should not be prohibited for incumbents.
PB  - Singapore Management University - Centre for AI & Data Governance
CY  - Singapore, Singapore
JF  - Singapore Management University - Centre for AI & Data Governance
UR  - https://ssrn.com/abstract=3475019
UR  - https://ssrn.com/abstract=3475019
M1  - Report
ER  - 

TY  - JOUR
ID  - doc:614a663c8f088b3df8e07e91
A1  - Remolina, Nydia
T1  - Towards a data-driven financial system: the impact of COVID-19
Y1  - 2020
IS  - 08
AB  - The COVID-19 outbreak has a growing impact on the global economy and the financial sector, which plays a critical role in mitigating the unprecedented macroeconomic and financial shock caused by the pandemic. Given the unprecedented nature of the current crisis, financial regulators and supervisors, central banks, along with governments and legislatures face challenges to maintain financial stability, preserve the well-functioning core markets, and ensure the flow of credit to the real economy. Even though the COVID-19 has slowed down our daily lives and stopped the operation of many industries, it did not have the same effect in the data-driven finance world. The digital transformation of the financial services industry and financial technologies (fintech) have contributed to face some of the challenges of the pandemic. This paper explains the ongoing data revolution in the financial services industry and how traditional financial institutions and fintechs are trying to leverage data-driven solutions to respond to the challenges associated with the economic crisis derived from the pandemic. The paper also argues that despite the potential benefits of this transformation, the future of data-driven finance in a post-pandemic world looks challenging and generates many risks for consumers and the stability of the financial sector that regulators need to address. An adequate balance of different regulatory objectives will be crucial for a sustainable recovery in a post-pandemic financial industry.
JF  - SMU Centre for AI & Data Governance Research Paper
M1  - Journal Article
ER  - 

TY  - JOUR
ID  - doc:6071d98dc9e77c0001e65b22
A1  - Ribeiro, Alexandre Ogêda
A1  - Bagnoli, Vicente
T1  - Open Banking: Impacts and Challenges in the Financial Market
Y1  - 2020
Y2  - Aug 1,
VL  - 13
IS  - 23
SP  - 216
EP  - 242
AB  - This article seeks to analyze the challenges that banks have been facing with the advancement of digital technologies, which have given rise to the main idea of Open Banking in the financial landscape, which is being applied in many institutions looking for ways to create more innovative and flexible services. Open Banking is a differently functioning business model, whereby the economic agent becomes more focused on its critical processes, releasing based interfaces on Application Programming Interfaces (APIs), so that other companies can create applications that aggregate value to business services. Thus, banks can focus on their primary service while application development or integration becomes the responsibility of a server community. As a result, technologies once again change the relationship between consumers and financial institutions and modify dynamics of competition. The Central Bank of Brazil, in turn, as a regulatory agent, should act, either in coordinating the matter or in regulating the impact of financial activities carried out in accordance with its guidelines. On the other hand, Administrative Council for Economic Defense (CADE), as competition authority, faces and decides
on competition issues arising from this new reality in the financial system.
JF  - Constituição, Economia e Desenvolvimento: Revista da Academia Brasileira de Direito Constitucional
SN  - 1556-5068
DO  - 10.2139/ssrn.3760439
M1  - Journal Article
ER  - 

TY  - BOOK
ID  - doc:6163243a8f087d374864ad4d
A1  - Richardson, Cesar J.
T1  - Open Banking, Blockchain and AI: The Building Blocks for Web 3.0
Y1  - 2020
SP  - 245
EP  - 247
AB  - Numerai is a hedge fund that shares encrypted market data to a community of anonymous data scientists challenged with modelling the stock market. A decentralized version of Numerai's system would take the form of a blockchain-based data mega marketplace storing data in a blend of private and public chains. On one side, running machine learning algorithms on encrypted data will afford us the confidence to open our most private data to algorithms. Transactional data holds behavioural insights which are very sensitive. On the other hand, blockchain-based incentives will allow these systems to attract the best data and models to make them smarter. In the network era, crypto technologies will allow smaller players access to open source data ecosystems that will help them compete with the technology giants and challenge their monopolies. As open banking becomes a reality, the fortress walls holding customer data will come down.
PB  - Wiley Online Library
DO  - 10.1002/9781119551966.ch66
M1  - Book, Whole
ER  - 

TY  - JOUR
ID  - doc:613c97f18f082670d9f8bb65
A1  - Rosner, Eli
T1  - The need for speed: A platform-based approach to digitisation
Y1  - 2019
Y2  - Jan 1,
VL  - 4
IS  - 1
SP  - 53
EP  - 59
AB  - The move to the platform economy, also known as platformification, is now a commonplace discussion for financial services professionals. Harnessing the resources of application programming interfaces and the cloud is part of day-to-day conversations, and senior banking executives are only too aware of the need to update skills and technologies to survive and thrive in this new landscape. This paper examines the drivers, opportunities and barriers to the adoption of a platform approach. Disruption is already here. Those banks that have not yet woken up and smelled the coffee - or are dragging their feet when it comes to business transformation - are at greatest risk.
N1  - ID: doc:612ad96c8f08491e37c32196; M1: Journal Article
JF  - Journal of digital banking
SN  - 2397-060X
DA  - Jan 1,
UR  - http://openurl.ingenta.com/content?genre=article&issn=2397-060X&volume=4&issue=1&spage=53&epage=59 http://openurl.ingenta.com/content?genre=article&issn=2397-060X&volume=4&issue=1&spage=53&epage=59
UR  - http://openurl.ingenta.com/content?genre=article&issn=2397-060X&volume=4&issue=1&spage=53&epage=59 http://openurl.ingenta.com/content?genre=article&issn=2397-060X&volume=4&issue=1&spage=53&epage=59
M1  - Journal Article
ER  - 

TY  - JOUR
ID  - doc:612ad34b8f0894a259c8bb6e
A1  - Rousseau, Henri-Paul
T1  - GDPR, PSD2 and Open Banking Are Creating A New Dynamic In Personal Financial Services: A Note
Y1  - 2019
Y2  - Apr 1,
VL  - 24
IS  - 1
SP  - 1
EP  - 7
AB  - Access to account information and payment initiation by third parties will * Reduce online payment costs. * Change the interaction flow between the payer and the payee. * Disintegrate the banking value chain. * Improve client authentication and security. * Give rise to a large number of new business models including account aggregation, comparison tools and other value-added products which are changing the business of serving retail customers and the dynamic of market forces. Preferences, attitudes toward risk, panic reactions, etc. cannot be tracked by a photo every month! [...]it may well be that account aggregation by screen scraping will not be legally possible for cyber-security arguments. Most of them have benchmarked how payment technologies and financial systems are evolving in China (the QRcode is used to transfer money by mobile phone) and other areas of the world and they have decided to work together as an industry to establish standard APIs (Application Programming Interface) and to interact with their regulators to improve security and safety to their payment systems. [...]for many of them the real treat is not Fintech players but GAFA (Google, Amazon, Facebook and Apple) who have already built very effective platforms with great capacity to compete in Banking and Finance if they want. In this conceptual illustration, the platform is totally open and one can understand that all suppliers will want to have access to the platform and that all consumers are also looking to get access to it. [...]it is easy to imagine that on a given territory there would be a limited number of platforms!
PB  - ARRAY Development
CY  - Ottawa
JF  - Journal of internet banking and commerce : JIBC
SN  - 1204-5357
UR  - https://search.proquest.com/docview/2278751804
UR  - https://search.proquest.com/docview/2278751804
M1  - Journal Article
ER  - 

TY  - JOUR
ID  - doc:612cb173c9e77c000140b5f5
A1  - Rubanov, Pavlo M.
T1  - Transformation of the Banking Sector in the Digital Era
Y1  - 2019
Y2  - January 1,
IS  - 4
SP  - 110
EP  - 118
AB  - In the context of global digitization of the economy and development of alternatives to banking services, the transition to open platforms and their integration with the FinTech sector becomes relevant. The article identifies four levels of integration between banks and FinTech companies: traditional banking, digital banking, open banking and Open-X banking. At the current stage, the first three models coexist. Traditional banking includes classic banking services (loans, deposits, payments) for individuals and corporate clients, as well as investment banking. Digital banking involves the use of various channels of banking services for clients, among which the digital channel plays a significant role. The analysis of digital banking let to define its main features in terms of the financial services consumers and the bank. Open banking is based on the bank’s ability to engage non-banking intermediaries ecosystems and third parties to the banking service provision and to interact with them through such technologies as application programming interfaces (API). In the research of the оpen banking the main reasons for the cooperation of FinTech companies with banks are considered. These include inhanced visibility by partnership with an established brand, achieving economies of scale, etc. The highest level of integration of banks and FinTech companies and the future development trend of the banking sector is Open-X banking. The main features of Open-X banking include: sharing rather than sole ownership; information is a primary resource instead of tangible assets; partnerships between market actors are formed instead of developing the product independently or purchasing ready-made software solutions; focus on providing a positive customer experience from working with the bank instead of offering a specific product. Key words: banking sector, banking services, digital banking, digitalization, FinTech, integration, open banking.
PB  - Sumy State University
JF  - Mechanism of an Economic Regulation
SN  - 1726-8699
DO  - 10.21272/mer.2019.86.11
M1  - Journal Article
ER  - 

TY  - JOUR
ID  - doc:6162b8b38f086b7672216cb1
A1  - Sabatini, Giovanni
T1  - New banking infrastructure and regulation: Blockchain, Instant Payment, Psd2 and Open Banking
Y1  - 2019
VL  - 2
SP  - 8
EP  - 17
AB  - Banks are increasingly facing the challenges introduced by technology and over regulation, involving high compliance costs. The implementation of Psd2 Directive has profoundly changed the payments system framework: banks will have to open accounts for Third-party access for the use of payment services and may themselves operate as Third parties. This revolution is based on the opening of the banking ecosystem to the Fintech world by promoting immediate and mobile banking services available on several international markets
PB  - Bancaria Editrice
JF  - BANCARIA
M1  - Journal Article
ER  - 

TY  - JOUR
ID  - doc:613c97f38f082670d9f8bb85
A1  - Saksonova, Svetlana
A1  - Irina Kuzmina-Merlino
T1  - Fintech as Financial Innovation – The Possibilities and Problems of Implementation
Y1  - 2017
Y2  - Jul 01,
VL  - 20
IS  - 3
AB  - There is a growing competition between banks and fintech not only in advanced economies, but also in the emerging markets. However, it is yet to be observed in Latvia to the same extent. This paper aims to evaluate fintech 's level of development in Latvia compared to Europe. The paper identifies financial services using innovative technologies offered by fintech companies, analyses the advantages and disadvantages of these services in comparison with services offered by the traditional financial sector companies (banks, insurance companies, institutions involved in asset management and investment, etc.), and evaluates how prepared are consumers to use fintech services. This paper documents the results of the survey aiming to clarify how well-informed consumers in Latvia are about fintech services, their convenience, speed and safety, as well as the consumers' current satisfaction with banking services. The hypothesis of this paper is that Latvian society is not ready to use services provided by fintech, but prefers banking services instead. Survey results provide some evidence in favour of this hypothesis: they show that respondents are generally unaware about fintech services in Latvia and their associated innovations and new financial products. This paper makes several recommendations for managers of fintech enterprises, association of start-up enterprises and risk capital funds as well as state institutions.
N1  - ID: doc:612bd1ccc9e77c000176e5b3; M1: Journal Article
PB  - Professor El Thalassinos
CY  - Anixis
JF  - European Research Studies
SN  - 1108-2976
DA  - Jul 01,
UR  - https://search.proquest.com/docview/1945555768 https://search.proquest.com/docview/1945555768
UR  - https://search.proquest.com/docview/1945555768 https://search.proquest.com/docview/1945555768
M1  - Journal Article
ER  - 

TY  - JOUR
ID  - doc:6162b6828f086e0f01b5a02e
A1  - Salimon, Maruf Gbadebo
T1  - Open Banking and Digital Disruptions: Would Retail Bankers be Losing their Jobs?
Y1  - 2019
VL  - 4
IS  - 3
SP  - 90
EP  - 91
AB  - In 1990, Bill Gates argued that banking is necessary, but banks are not. This statement that was made almost three decades ago seems to be the reality of recent events in the landscape of banking and payment industry. The reality is almost done on retail bankers especially that the payment system is becoming open and highly liberated. In Europe, specifically, banks are faced with enormous threats due to the rapid and widespread changes which are ushered in by the digital disruptions that might take away the jobs of the traditional bankers.
PB  - Juniper Publishers Inc.
JF  - Annals of Social Sciences & Management studies
M1  - Journal Article
ER  - 

TY  - JOUR
ID  - doc:612a52cfc9e77c0001409aae
A1  - Salmony, Michael
T1  - Rethinking digital identity
Y1  - 2018
Y2  - Mar 01,
VL  - 12
IS  - 1
SP  - 40
EP  - 57
AB  - Massive cyber breaches and identity frauds are daily news. Users experience endless frustration with countless passwords and registration procedures. Governments suffer from poor online acceptance and merchants experience high fraud costs despite massive IT investments. Perhaps it is time to rethink the topic of identity. This paper argues that we should move from verifying the full &#39;identity&#39; of a person or company to very specific &#39;attribute verification&#39;. This should be done not only for people and companies but also for devices, apps, bots and more. The paper advocates the use of intelligent data-driven authentication and a shift away from the current dependence on government-issued documents, faxes/utility bills, user ID/passwords and rigid two-factor procedures. It argues that the future should be based upon pseudonyms rather than full identification and will describe the very few occasions when full anonymisation is actually necessary. The paper proposes a federated model that connects the many current silos of organisations providing attributes with the many organisations that wish to use them, employing an open four-corner model instead of today&#39;s point-to-point interconnections. Finally, it provides arguments why banks could and maybe should play a more active role in this space, notably to realise benefits for all in the emerging Open Banking and platform economy.
JF  - Journal of payments strategy &amp; systems
SN  - 1750-1806
UR  - http://openurl.ingenta.com/content?genre&#61;article&amp;issn&#61;1750-1806&amp;volume&#61;12&amp;issue&#61;1&amp;spage&#61;40&amp;epage&#61;57
UR  - http://openurl.ingenta.com/content?genre&#61;article&amp;issn&#61;1750-1806&amp;volume&#61;12&amp;issue&#61;1&amp;spage&#61;40&amp;epage&#61;57
M1  - Journal Article
ER  - 

TY  - JOUR
ID  - doc:612ad6db8f08491e37c32184
A1  - Salmony, Michael
T1  - Banks taking back control
Y1  - 2019
Y2  - Jan 1,
VL  - 13
IS  - 1
SP  - 13
EP  - 19
AB  - Banks are increasingly concerned that they are being driven by others - and they are right. Regulators, customer demands and new technology are increasingly driving the agenda. This paper examines why this is so and how banks can - and should - react in order to 'take back control'. Warning: This paper is written in plain language with little regard for readers' sensitivities.
JF  - Journal of payments strategy & systems
SN  - 1750-1806
UR  - http://openurl.ingenta.com/content?genre=article&issn=1750-1806&volume=13&issue=1&spage=13&epage=19
UR  - http://openurl.ingenta.com/content?genre=article&issn=1750-1806&volume=13&issue=1&spage=13&epage=19
M1  - Journal Article
ER  - 

TY  - THES
ID  - doc:616332528f08ee716fef099c
A1  - Samarasinghe, Arunoda
T1  - Anomaly Detection Based Transaction Monitoring System for Open Banking
Y1  - 2020
AB  - The European Banking Authority (EBA) first introduced the Payment Service Directive (PSD) Regulations and the concept of Open Banking. After this initiative, more countries in the world are now leaning towards the concept of Open Banking. After introducing PSD2(the second version of PSD) Regulations EBA released another Specification called Regulatory Technical Standards (RTS) that takes into consideration the requirements of PSD2 article 98 to define when and how the Transactions Occurs through Open Banking need to be monitored. Article 2 of the RTS mandates to integrate a transaction monitoring mechanism to detect unauthorized or fraudulent transactions. Due to the technical difficulties and Open Banking concept understanding difficulties, Open Banking Solution vendors have failed to develop an accurate Transaction Monitoring System for Open Banking. The only developed Monitoring System is a rule-based one. The implemented Transaction Monitoring System uses Anomaly detection technologies to Monitor the Transactions Occurs through Open Banking. Anomaly Detection technologies will give a Machine Learning Approach to the Transaction Monitoring and will produce accurate results on detecting fraudulent Transactions.
PB  - Informatics Institute of Technology
JF  - Anomaly Detection Based Transaction Monitoring System for Open Banking
UR  - http://dlib.iit.ac.lk/xmlui/handle/123456789/511
UR  - http://dlib.iit.ac.lk/xmlui/handle/123456789/511
M1  - Dissertation/Thesis
ER  - 

TY  - JOUR
ID  - doc:613c97f28f082670d9f8bb6b
A1  - Scheja, Ortwin
A1  - Machielse, Wijnand
T1  - The NextGenPSD2 Framework in a pan- European PSD2 Account Access context
Y1  - 2019
Y2  - Jan 1,
VL  - 13
IS  - 1
SP  - 54
EP  - 65
AB  - European regulators have promoted increased innovation and competition in the retail payments market and now require banks to allow third-party providers access to online accessible bank accounts (XS2A). Based on the legal requirements and differences in national jurisdictions, the Berlin Group NextGenPSD2 has stipulated that pan- European XS2A interoperability requires harmonised standards and an open governance model for the creation of such standards. This paper describes the background and details of the harmonisation achieved within the NextGenPSD2 Framework, as well as implementation coverage and future evolution of this framework. The authors argue that the harmonised technical standardisation offered by NextGenPSD2 will help European market players to build new use cases, business models and schemes.
N1  - ID: doc:612acb0b8f08413e947b5fbd; M1: Journal Article
JF  - Journal of payments strategy & systems
SN  - 1750-1806
DA  - Jan 1,
UR  - http://openurl.ingenta.com/content?genre=article&issn=1750-1806&volume=13&issue=1&spage=54&epage=65 http://openurl.ingenta.com/content?genre=article&issn=1750-1806&volume=13&issue=1&spage=54&epage=65
UR  - http://openurl.ingenta.com/content?genre=article&issn=1750-1806&volume=13&issue=1&spage=54&epage=65 http://openurl.ingenta.com/content?genre=article&issn=1750-1806&volume=13&issue=1&spage=54&epage=65
M1  - Journal Article
ER  - 

TY  - RPRT
ID  - doc:616330058f087d374864b18c
A1  - Schär, Fabian
T1  - Decentralized Finance: Open Banking on Steroids
Y1  - 2020
AB  - The Ethereum Blockchain is home to an alternative financial infrastructure. It is implemented in a highly transparent , trust-minimizing and interoperable way. In particular, everything is built on smart contracts and protocols are composable (meaning, that they may freely interact with each other). Moreover, there is no need for trusted third parties, such as custodians or central clearing houses - at least in theory. In reality, most Decentralized Finance protocols are subject to severe dependencies and centralized governance processes. The focus seems to have shifted towards interoperability and away from trust-minimization. Consequently, Decentralized Finance is starting to look a lot like open banking, or to be more precise, an actual realization of open banking's long-term vision.
PB  - Crypto Finance Conference
UR  - https://edoc.unibas.ch/80288/
UR  - https://edoc.unibas.ch/80288/
M1  - Report
ER  - 

TY  - JOUR
ID  - doc:612a987f8f0809fa2b4835b8
A1  - Sciciliani, Paolo
T1  - The disruption of retail banking
Y1  - 2018
VL  - 4
IS  - 2
SP  - 167
EP  - 189
AB  - This article analyses the competition impact of the implementation of two recent regulatory reforms aimed at boosting competition in retail banking by reducing consumer search and switching costs and empowering different business models whereby non-bank operators are able to compete with banks with respect to specific activities such as the provision of payment services. The article investigates how banks may react strategically in order to fend off the resulting competition threats which could undermine retail banks’ reliance on the supply of sight retail deposits as their main source of funding. It also explores how financial regulators, in particular prudential authorities should respond, mindful of the risk for unintended consequences.
JF  - Journal of financial regulation
SN  - 2053-4833
UR  - http://www.econis.eu/PPNSET?PPN=1689943971
UR  - http://www.econis.eu/PPNSET?PPN=1689943971
DO  - 10.1093/jfr/fjy006
M1  - Journal Article
ER  - 

TY  - JOUR
ID  - doc:613c97f28f082670d9f8bb70
A1  - Sedaghatparast, Eldar
T1  - A meta-synthesis approach to specify components of future banking
Y1  - 2019
Y2  - August 9,
VL  - 21
IS  - 4
SP  - 482
EP  - 496
AB  - Purpose This paper aims to depict an extensive and cohesive picture of future banking’s dimensions and components. Design/methodology/approach A two-step qualitative approach has been applied. First, an extensive scanning has been carried out to identify megatrends and best practices. Second, applying meta-synthesis analysis, more than 186 up-to-date references were strategically scanned to elicit dimensions and components of future banking. Findings This research has had twofold findings. The direct and explicit results were the main dimensions of banking in the future: information technology, employees, customers, diversified services, organizational structures and farsightedness. The implicit findings were also remarkable: many entities are thinking about future of banking, mostly in financial technology dimension; the departure from traditional banking has recently been accelerated; and more works need to be done to have a comprehensive map of banking in the future. Research limitations/implications As the research methodology was based upon a literature review, it lacks covering some hidden or less flashing dimensions such as future business models, merging between banks and other financial or technological firms in advance, the evolution of organizational structures, etc., which would be captured by applying other methods such as expert Delphi panels. Practical implications Planners in the banking industry can benefit from the direct findings. They may extend the results, customize and prioritize the components to provide a competitive business model in the future market of banking. Originality/value The novelty of this paper lies in a cohesive representation of future banking dimensions and components, which is created by a systematic methodology and broad literature review.
N1  - ID: doc:612ac0848f08a2fcf807de07; M1: Journal Article
PB  - Emerald Publishing Limited
CY  - Bradford
JF  - Foresight (Cambridge)
SN  - 1463-6689
DA  - August 9,
UR  - https://www.emerald.com/insight/content/doi/10.1108/FS-10-2018-0089/full/html https://www.emerald.com/insight/content/doi/10.1108/FS-10-2018-0089/full/html
UR  - https://www.emerald.com/insight/content/doi/10.1108/FS-10-2018-0089/full/html https://www.emerald.com/insight/content/doi/10.1108/FS-10-2018-0089/full/html
DO  - 10.1108/FS-10-2018-0089
M1  - Journal Article
ER  - 

TY  - CHAP
ID  - doc:614a5cb58f08d40df5f0ab8b
A1  - Shaw, Patricia
T1  - Building Trust through Sound Governance
Y1  - 2021
Y2  - Jan 1,
AB  - Artificial intelligence may be disruptive, but its impact for good is not inevitable. The financial services sector can act by increasing trust, transparency, ethics and by giving “consumers control over data to Big Tech”. This requires data mobility, digital identification, security and incorporating ethics by design in its governance. The consumer should understand the whole bargain: the opportunities, the risks, the opportunity costs, and the impact. The bargain to be conscionable demands effective communication and TRUST: Transparency, Responsibility, Understanding, Stewardship and Truth. Without TRUST, consumers won't use the firm's services, and adopt new technology or share their data. This chapter describes three ethical challenges for firms: the balancing act; seizing the opportunity to produce real benefit whilst understanding the tensions; and seizing the opportunity whilst understanding the trade‐offs. For ethical governance to be impactful, it must be empowered to affect corporate decisions, without which it will provide no meaningful mitigation of unethical outcomes.
UR  - https://library.biblioboard.com/viewer/2c7d3400-c3e3-4c7b-bd71-78a0ba548d1c
UR  - https://library.biblioboard.com/viewer/2c7d3400-c3e3-4c7b-bd71-78a0ba548d1c
M1  - Book, Section
ER  - 

TY  - CHAP
ID  - doc:614b27f18f0889cf951e1f8a
A1  - Shivakumar, Shailesh Kumar
A1  - Sethii, Sourabhh
T1  - Transforming Legacy Banking Applications to Banking Experience Platforms
Y1  - 2019
Y2  - Feb 1,
SP  - 261
EP  - 295
AB  - Digital transformation is changing the way traditional banks function, and redefining the way traditional banks engage with the customers. Banking organizations want to leverage modern digital technologies to provide engaging customer experiences on all channels—anytime, anywhere. Newer banks are digital native, providing a digital-first banking experience, whereas existing banks are in the process or transforming and digitizing their business processes.
T2  - Building Digital Experience Platforms
PB  - Apress
CY  - Berkeley, CA
SN  - 9781484243022
UR  - http://link.springer.com/10.1007/978-1-4842-4303-9_10
UR  - http://link.springer.com/10.1007/978-1-4842-4303-9_10
DO  - 10.1007/978-1-4842-4303-9_10
M1  - Book, Section
ER  - 

TY  - JOUR
ID  - doc:612addd28f0894972baf703d
A1  - Siciliani, Paolo
T1  - Platform competition and incumbency advantage under heterogeneous switching cost
Y1  - 2019
Y2  - January 1,
AB  - The paper develops a static model to explore how, under platform competition, heterogeneous levels of switching costs can give rise to an incumbency advantage. The key condition required for the coexistence of both platforms on the market, to have effective competition, relies on the relative strength of switching costs over the network effects. Only when switching costs are stronger than cross-group network benefits is market tipping avoided. The same condition also underpins the presence of a material incumbency advantage vis-à-vis the entrant platform. Therefore, regulatory intervention aimed at facilitating switching, for example by imposing data portability, might worsen entry condition as the incumbent platform is less accommodative. Besides the standard configuration with exogenous singlehoming, we also fully characterise the model with endogenous multihoming on both sides. Partial multihoming occurs only on one side, the one with comparatively lower switching costs. However, in contrast to the seminal ‘competition bottleneck’ model, on the opposite side, where singlehoming arises endogenously, agents face higher prices than under exogenous singlehoming. Therefore, the incumbent platform would normally opt for this regime, whereas we show that the entrant is basically indifferent between the two.
T2  - Staff working paper
PB  - Bank of England
CY  - London
UR  - http://www.econis.eu/PPNSET?PPN=1695562801
UR  - http://www.econis.eu/PPNSET?PPN=1695562801
M1  - Journal Article
ER  - 

TY  - JOUR
ID  - doc:613c97f28f082670d9f8bb76
A1  - Sigurdardottir, Sigga
T1  - How to accelerate customer-driven innovation in banking
Y1  - 2017
Y2  - Sep 1,
VL  - 2
IS  - 2
SP  - 148
EP  - 155
AB  - Customer-driven innovation in banking is critical to creating a sustained competitive advantage in an industry that is faced with digital disruption. Banks should build innovation leadership as a core competency through focusing on developing a culture of innovation, attracting and retaining the right talent and putting in place an innovation capability that enables customer focus, collaboration and speed. Partnering with FinTechs and start-ups can help accelerate innovation and create the right innovation culture but it is important to have a system in place that supports FinTech partnerships at scale. This paper focuses on how to create a continuous innovation capability in a large organisation and highlights some of the essential dos and don'ts.
N1  - ID: doc:612ad8208f08a2fcf807dee1; M1: Journal Article
JF  - Journal of digital banking
SN  - 2397-060X
DA  - Sep 1,
UR  - http://openurl.ingenta.com/content?genre=article&issn=2397-060X&volume=2&issue=2&spage=148&epage=155 http://openurl.ingenta.com/content?genre=article&issn=2397-060X&volume=2&issue=2&spage=148&epage=155
UR  - http://openurl.ingenta.com/content?genre=article&issn=2397-060X&volume=2&issue=2&spage=148&epage=155 http://openurl.ingenta.com/content?genre=article&issn=2397-060X&volume=2&issue=2&spage=148&epage=155
M1  - Journal Article
ER  - 

TY  - JOUR
ID  - doc:614ad9238f08683cdbc0014e
A1  - Silitonga, Ria Indri
A1  - Sadalia, Isfenti
A1  - Irawati, Nisrul
T1  - Non-Performing Loan Determinant on Return on Assets in Open Banking Companies in Indonesia
Y1  - 2020
Y2  - Jan 1,
VL  - 3
IS  - 6
SP  - 76
EP  - 96
AB  - The bank accepts deposits from the public (third party funds) in the form of savings, current accounts and deposits. Furthermore, these funds can be returned in the form of credit to the public. Banking in Indonesia in general is influenced by many factors, some of which are macroeconomic factors originating from outside the banking sector and microeconomics which tend to be from within the banking sector itself. The purpose of this study was to determine and analyze the effect of macroeconomic variables, leverage ratios and liquidity on ROA both directly and through NPL. The data used is secondary data obtained from reliable sources. This research uses path analysis method with the help of smart PLS. The results of this study have a significant macroeconomic influence on NPL. The leverage and liquidity ratios have no significant effect on NPL. This means that a positive regression coefficient value means that any increase in leverage ratio will increase the NPL and the effect shown is not significant. Macroeconomic and leverage ratios have no significant effect on ROA. Liquidity ratio has a significant effect on ROA. NPL has a significant negative effect on ROA. This means that any increase in NPL will cause the ROA value to decrease. Liquidity has no significant effect on ROA through NPL. Macroeconomic and leverage ratios have a significant effect on ROA through NPL.&nbsp; &nbsp;
JF  - European Journal of Economic and Financial Research
DO  - 10.5281/zenodo.3666706
M1  - Journal Article
ER  - 

TY  - JOUR
ID  - doc:614a5cd58f0889cf951e06af
A1  - Simser, Jeffrey R.
T1  - Canada’s financial intelligence unit: FINTRAC
Y1  - 2020
Y2  - May 6,
VL  - 23
IS  - 2
SP  - 297
EP  - 307
AB  - Purpose
International bodies, such as the Financial Action Task Force , have mandated the use of financial intelligence units (FIU) to address organized crime and money laundering. The purpose of this paper is to examine Canada’s FIU, the Financial Transactions and Reports Analysis Centre of Canada (FINTRAC), and explore its current effectiveness and future challenges.
Design/methodology/approach
This paper examines FIUs in general and then looks more specifically at Canada’s FIU, its policy and legislative basis as well as future challenges for the FIU.
Findings
The challenge money laundering poses to society is a mirror of the challenge that organized crime poses: a test of the values and the importance of rule of law. The FIU is an important mechanism to address this challenge generally, and there are important changes in the environment that must be addressed if the future policy objectives of the FIU are to be met.
Research limitations/implications
Some of the policy nostrums that are baked into the anti-money laundering system, such as placement, layering and integration, need to be revisited and researched to incorporate changes in the licit and illicit marketplaces.
Practical implications
Financial institutions and other intermediaries must comply with domestic anti-money laundering laws. Compliance is always contextual, and this paper will outline the role of the regulator and the environmental challenges that need to be met.
Social implications
Effectively addressing money laundering and organized crime is critical to the maintenance of rule of law and the protection of the financial system.
Originality/value
This is a brief but very fulsome review of Canada’s FIU, FINTRAC, which captures broader challenges in addressing money laundering, economic crime and regulatory systems designed to protect rule of law and the integrity of the financial system. The paper not only examines the current state of the FIU but also explores challenges on the horizon.
PB  - Emerald Publishing Limited
CY  - London
JF  - Journal of money laundering control
SN  - 1368-5201
UR  - https://www.emerald.com/insight/content/doi/10.1108/JMLC-10-2019-0079/full/html
UR  - https://www.emerald.com/insight/content/doi/10.1108/JMLC-10-2019-0079/full/html
DO  - 10.1108/JMLC-10-2019-0079
M1  - Journal Article
ER  - 

TY  - JOUR
ID  - doc:612cdf8bc9e77c000176f137
A1  - Sitea, Daria Maria
T1  - The Fintech Revolution. Banking For The New Generation
Y1  - 2019
Y2  - Jan 1,
VL  - 71
IS  - 5
AB  - The financial world is developing in an accelerated way, whilst banks are struggling to protect their path, finding a new procedure to keep the customers. Millennials have a modern challenge: to combine successfully the long-established habits with digitalization. Emerging technologies put a mark on the reinvigorated banking system. FinTech is the key element that thoroughly remodels the financial business. Nowadays, Robo advisory is designed without human guidance, becoming progressively beloved worldwide. Thus, in the following research paper, the focus is on the evolving relationship between banks and FinTechs. Moreover, it is presented the importance of contactless technologies in the digital revolution. The outcomes reveal the interdependence between cybertechnology and banking system. Accordingly, the banks will flourish considering the technology impact.
JF  - Revista Economică
M1  - Journal Article
ER  - 

TY  - JOUR
ID  - doc:5fc1f835e4b057a1fda841c1
A1  - Sivathanu, Brijesh
T1  - An Empirical Study on the Intention to Use Open Banking in India
Y1  - 2019
Y2  - Jul 1,
VL  - 32
IS  - 3
SP  - 27
EP  - 47
AB  - This article examines the use intention of open banking technology in the context of an emerging economy like India using the theoretical framework of Technology Readiness and Acceptance Model (TRAM). To study the use intention for open banking in India, a primary survey was conducted among 945 customers using a structured questionnaire. The PLS-SEM technique was used to analyze the data. Findings – The results show that Optimism (OPM) contributes positively to the Perceived Ease of Use (PES) and Perceived Usefulness (PUF) of the open banking technology. Innovativeness (INO) of the customers is a significant predictor of PES and PUF. It was found that Discomfort (DCF) negatively contributes to PES and PUF; however, it significantly influences PES and has no significant influence on PUF. Insecurity (INT) is negatively significant to PUF and it has no significant influence on PES. It is observed that PES positively contributes to PUF. The results show that PES and PUF are significant predictors of Perceived Customer Value (PCV). PCVs contribution to the Use Intention (UNT) is significantly positive for open banking technology. The stickiness to traditional banking moderates the relationship between PCV and UNT for open banking.
JF  - Information Resources Management Journal (IRMJ)
SN  - 1040-1628
UR  - http://services.igi-global.com/resolvedoi/resolve.aspx?doi=10.4018/IRMJ.2019070102
UR  - http://services.igi-global.com/resolvedoi/resolve.aspx?doi=10.4018/IRMJ.2019070102
DO  - 10.4018/IRMJ.2019070102
M1  - Journal Article
ER  - 

TY  - JOUR
ID  - doc:613c97f28f082670d9f8bb7b
A1  - Sloboda, L. Y.
A1  - Demianyk, O. M.
T1  - Prospects and Risks of the Fintech Initiatives in a Global Banking Industry
Y1  - 2020
Y2  - Jan 1,
VL  - 1
IS  - 43
SP  - 275
EP  - 282
AB  - The aim of the study is to outline the main trends, problems, and risks that should be addressed through cooperation between fintech companies and banks at the current stage of international financial market development. The analysis of the current situation in the financial market shows that innovative technologies play a key role in the development of banking and financial services in the world. The problems of the flexibility of traditional financial institutions do not coincide with the ever-growing needs of clients to receive the highest quality, cheap and fast financial services. Technology-driven companies continue to develop the digital innovation field, which has generated considerable interest in its implementation in banking and finance. The article describes the main reasons for the partnerships between banks and fintech companies, the motives and trends of investing in fintech development, the main stages of preparation for partnership and the area of highest interest for implementation of innovations by international banks. An applied aspect of this article is the analysis of the practical experience and forms of successful cooperation between banks and fintech companies in different countries of the world. The research results highlight the main stages of preparation for international banks' cooperation with fintech companies, as well as the most popular products and services to enhance effective integration between them. Based on the results obtained, measures to strengthen cooperation between banks and fintech companies are justified, which will make the process of satisfying financial services consumers more rapid, simple, accessible, and efficient. The authors identify the major challenges and risks facing the Ukrainian orntech market, including the legal and regulatory environment, slow adoption of innovations by traditional banks, lack of open APIs in the banking sector, limited access to capital and financing for fintechs, etc. A prospect of further research in this area is to substantiate common and distinct approaches to regulating activities of fintech companies in different countries around the world, including capitalization and financial risk management requirements, as well as KYC (Know Your Customer Identification) procedures in customer service. The further development of the fintech industry is significantly transforming the business models of international banks and could lead to the replacement of classic forms of banknotes
N1  - ID: doc:612a36bc8f081c23718fbff9; M1: Journal Article
CY  - Kharkiv
JF  - The Problems of Economy
SN  - 2222-0712
DA  - Jan 1,
UR  - https://search.proquest.com/docview/2407607800 https://search.proquest.com/docview/2407607800
UR  - https://search.proquest.com/docview/2407607800 https://search.proquest.com/docview/2407607800
DO  - 10.32983/2222-0712-2020-1-275-282
M1  - Journal Article
ER  - 

TY  - CHAP
ID  - doc:612a5c2fc9e77c000176d33b
A1  - Solodkiy, Vladislav
T1  - Regtech For Authorized Institutions What Do PSD2 And Similar Activities Mean For Banks And Fintech Start-Ups?
Y1  - 2019
Y2  - Jan 1,
SP  - 181
EP  - 186
AB  - In 2016, the UK Competition and Markets Authority (CMA) implemented a widely ranging package of reforms 1 that required banks to (i) implement open banking by early 2018, so as to accelerate technological change in the UK retail banking sector; (ii) publish trustworthy and objective information on the quality of service on their websites and in branches, so that customers can see how their own bank shapes up; and (iii) send out suitable periodic and event-based prompts such as on the closure of a local branch or an increase in charges, to remind their customers to review whether they are getting the best value and switch banks if not. The CMA has also introduced specific measures to benefit unarranged overdraft users, who make up around 25% of all personal current account customers, and small businesses. 2
A2  - Barberis, Janos
A2  - Arner, Douglas W.
A2  - Buckley, Ross P.
T2  - The RegTech Book: The Financial Technology Handbook for Investors, Entrepreneurs and Visionaries in Regulation
PB  - Millennial Ltd.
M1  - Book, Section
ER  - 

TY  - JOUR
ID  - doc:613c97f38f082670d9f8bb7e
A1  - Song, Mi-Jung
A1  - Kim, In-Seok
T1  - A Study on Privacy Protection in Financial Mydata Policy through Comparison of the EU's PSD2
Y1  - 2019
Y2  - January 1,
VL  - 29
IS  - 5
SP  - 1205
EP  - 1219
[truncated: 95,407 more chars]
